# Supplementary material for: Single-Cell Transcriptomic Analysis Reveals Multicellular Coordination and Signaling Rewiring During Fetal Goat Skeletal Muscle Development
Source: Animals (Basel). 2026 Apr 29;16(9):1370. doi: 10.3390/ani16091370 (PMC13162580; doi:10.3390/ani16091370)
Supplement: Supplementary file 1 [file animals-16-01370-s001.zip]

Archive with 6 entries (6 files):
- animals-4214601-Figure S1.pdf
- Table S1_goat_muscle_All_cluster_sig.csv
- Table S2_sig_genes_sorted_by_moransI.csv
- Table S3_Venn_Regulons_List.csv
- Table S4_Common_High_Active_Regulons.csv
- Table S5_TF analysis.csv
