# Supplementary material for: Single-Cell Transcriptomic Analysis Reveals Multicellular Coordination and Signaling Rewiring During Fetal Goat Skeletal Muscle Development
Source: Animals (Basel). 2026 Apr 29;16(9):1370. doi: 10.3390/ani16091370 (PMC13162580; doi:10.3390/ani16091370)
Supplement: Supplementary file 1 [file animals-16-01370-s001.zip › Table S1_goat_muscle_All_cluster_sig.csv]

	p_val	avg_log2FC	pct.1	pct.2	p_val_adj	cluster	gene
1	0	3.83435585283672	0.963	0.212	0	0	LOC100335819
2	0	3.63731596822317	0.886	0.201	0	0	RPS6KA3
3	0	3.87737780536037	0.769	0.101	0	0	CAMK2B
4	0	3.57383014281562	0.986	0.318	0	0	MLIP
5	0	3.79395845177476	0.856	0.229	0	0	MYLK4
6	0	2.98085903620237	0.95	0.327	0	0	MAP4
7	0	3.8094959942818	0.747	0.125	0	0	PADI2
8	0	3.52418335616104	0.984	0.362	0	0	DMD
9	0	3.10437506398117	0.91	0.296	0	0	PFKFB3
10	0	3.56289943944898	0.766	0.153	0	0	ERBB4
11	0	3.71825813249023	0.762	0.15	0	0	NRAP
12	0	3.13685058717526	0.842	0.231	0	0	MYOM3
13	0	4.1007838994788	0.701	0.115	0	0	TRDN
14	0	3.86648487469493	0.994	0.415	0	0	ACACB
15	0	3.11568199882434	0.95	0.374	0	0	ACTN2
16	0	2.64625292475154	0.897	0.328	0	0	JPH1
17	0	2.88787064085712	0.804	0.238	0	0	MICAL3
18	0	2.31318180383634	0.941	0.375	0	0	RBM24
19	0	3.43404913648098	0.744	0.181	0	0	ATP8A1
20	0	2.88650580946486	0.871	0.312	0	0	TNNT3
21	0	3.9243710696324	0.626	0.069	0	0	LOC112442545
22	0	2.48974757381674	0.77	0.224	0	0	SLC43A2
23	0	3.09872071843332	0.807	0.266	0	0	KCNQ5
24	0	3.51754281658034	0.617	0.096	0	0	SMTNL1
25	0	2.7701951002728	0.699	0.18	0	0	NIPSNAP2
26	0	2.69206264678347	0.734	0.221	0	0	FYCO1
27	0	2.96910346383946	0.833	0.321	0	0	FHIP1A
28	0	3.15260689243187	0.639	0.136	0	0	PCBP3
29	0	3.82862267032332	0.999	0.496	0	0	TTN
30	0	1.95710557764938	0.826	0.323	0	0	COBL
31	0	2.10498053612479	0.81	0.309	0	0	CTBP2
32	0	3.32240066178849	0.66	0.159	0	0	FBXO32
33	0	2.74667864881235	0.677	0.183	0	0	MYO18A
34	0	2.37711855372878	0.709	0.215	0	0	PCMTD1
35	0	2.32656592500637	0.752	0.26	0	0	RCL1
36	0	1.87001059868455	0.99	0.499	0	0	FRMD8
37	0	3.8226625415021	0.544	0.06	0	0	LRRC2
38	0	1.92616387779296	0.833	0.349	0	0	FILIP1
39	0	1.3980230721439	0.997	0.515	0	0	LOC112444863
40	0	2.15320692569236	1	0.519	0	0	LOC107132468
41	0	1.60106797788895	0.841	0.361	0	0	PDK4
42	0	2.07173850766985	0.831	0.353	0	0	NFIC
43	0	3.08684770092766	0.945	0.467	0	0	KCNMA1
44	0	3.43384876890964	0.63	0.157	0	0	XIRP2
45	0	2.88228670633479	0.766	0.296	0	0	USP13
46	0	2.02050545045312	0.896	0.428	0	0	ABCC9
47	0	2.15759310934255	0.864	0.397	0	0	CMYA5
48	0	2.96168934485721	0.574	0.112	0	0	C6H4orf54
49	0	2.73119950293157	0.588	0.135	0	0	LIMS1
50	0	2.31401781336174	0.678	0.226	0	0	GPD2
51	0	2.82787931049423	0.644	0.194	0	0	SLC7A8
52	0	3.15705731697765	0.564	0.115	0	0	PHKA1
53	0	2.11175962271909	0.729	0.282	0	0	HIPK2
54	0	2.34460760009557	0.75	0.303	0	0	TACC2
55	0	1.85596110783356	0.809	0.363	0	0	YBX3
56	0	1.85366373474006	0.693	0.248	0	0	MYO18B
57	0	1.79488730736627	0.951	0.507	0	0	RBFOX1
58	0	2.38473972929577	0.699	0.255	0	0	ATP2A1
59	0	2.79299339937504	0.635	0.194	0	0	SPIDR
60	0	2.43895123259939	0.993	0.552	0	0	NEB
61	0	1.82703969658316	0.922	0.484	0	0	PRKG1
62	0	1.99132480304974	0.805	0.37	0	0	STIM1
63	0	2.96922741976238	0.631	0.198	0	0	ABHD2
64	0	1.96433043336074	0.693	0.262	0	0	SLC8A3
65	0	3.13853550940856	0.519	0.091	0	0	ATP1B1
66	0	2.44553836487308	0.707	0.28	0	0	TBC1D1
67	0	1.4930233795116	0.904	0.479	0	0	FOXP2
68	0	1.84100516027284	0.898	0.475	0	0	DTNA
69	0	2.44251644363927	0.592	0.17	0	0	SLC7A2
70	0	3.34816219539631	0.999	0.579	0	0	PDLIM3
71	0	1.82724409156668	0.832	0.413	0	0	ALPK3
72	0	1.34959505743124	0.999	0.583	0	0	ZBTB16
73	0	1.42206709601939	0.757	0.345	0	0	PDE4DIP
74	0	1.66996406195305	0.809	0.397	0	0	H19
75	0	2.66569283210592	0.566	0.155	0	0	RETREG1
76	0	2.85326521418716	0.973	0.564	0	0	SVIL
77	0	3.68125268323758	0.479	0.07	0	0	ABHD5
78	0	1.75960215839624	0.809	0.404	0	0	GALNT17
79	0	2.52585661047997	0.567	0.163	0	0	GADD45G
80	0	1.29669015670462	0.776	0.373	0	0	KLF9
81	0	2.76901101604824	0.511	0.112	0	0	USP2
82	0	1.66435870042377	0.672	0.273	0	0	AGBL1
83	0	1.8425410429759	0.633	0.235	0	0	BCL6
84	0	1.87034711485392	0.814	0.416	0	0	HIVEP2
85	0	1.53270234746353	0.701	0.304	0	0	LOC112442546
86	0	1.90733469470158	0.676	0.284	0	0	CAMTA1
87	0	1.69838424173771	0.636	0.245	0	0	XIST
88	0	2.1300168113043	0.614	0.224	0	0	SRSF10
89	0	1.28526241186054	0.663	0.273	0	0	ARPP21
90	0	1.67383486070669	0.727	0.337	0	0	SLC20A2
91	0	2.21360140372499	0.717	0.328	0	0	GBE1
92	0	2.37096904546105	0.608	0.223	0	0	ASB5
93	0	2.11550097179484	0.664	0.282	0	0	RAF1
94	0	1.63264939670746	0.759	0.377	0	0	BACH2
95	0	2.0307977467362	0.64	0.259	0	0	FBXO42
96	0	2.16811894020189	0.587	0.206	0	0	UBE2G1
97	0	3.6593179175743	0.436	0.057	0	0	LOC112448016
98	0	1.83742540584344	0.782	0.407	0	0	NEDD4L
99	0	2.01628734504831	0.926	0.554	0	0	ARID5B
100	0	2.37202536590506	0.48	0.108	0	0	CNKSR2
101	0	2.27311632960469	0.55	0.18	0	0	ACSL4
102	0	3.94553746758545	0.435	0.065	0	0	LOC132344120
103	0	2.39489905189154	0.49	0.122	0	0	KCNJ3
104	0	1.97148607634584	0.719	0.356	0	0	SAMD4A
105	0	1.68147022938368	0.727	0.365	0	0	SORBS1
106	0	1.48065398863269	0.716	0.37	0	0	TPM1
107	0	1.38187197185937	0.948	0.603	0	0	EGFR
108	0	1.70768680741123	0.591	0.248	0	0	TNNI2
109	0	2.15750890332422	0.529	0.189	0	0	CDC14A
110	0	3.59931377605855	0.376	0.042	0	0	AMPD3
111	0	1.71475680017387	0.821	0.489	0	0	USP25
112	0	3.70583193968101	0.369	0.042	0	0	LOC132346885
113	0	2.75898530980563	0.464	0.145	0	0	LMCD1
114	0	2.04334813638216	0.501	0.183	0	0	CAPN7
115	0	2.18734663988419	0.492	0.175	0	0	TMOD1
116	0	3.23567241039386	0.373	0.056	0	0	BAG2
117	0	2.88020322771726	0.385	0.072	0	0	CASZ1
118	0	2.25830907705936	0.478	0.168	0	0	ACTA1
119	0	2.46890438298386	0.407	0.103	0	0	ARFGEF3
120	0	3.51074407218702	0.351	0.047	0	0	LOC132346030
121	0	3.22207460512668	0.362	0.059	0	0	GMPR
122	0	2.97794957460307	0.369	0.066	0	0	LOC132345761
123	0	2.62320414046095	0.403	0.102	0	0	GREB1L
124	0	3.43059536804791	0.355	0.054	0	0	TRIM63
125	0	3.27250124962432	0.356	0.055	0	0	MYL12B
126	0	3.91518354881822	0.329	0.032	0	0	LOC101905527
127	0	3.19677203398296	0.344	0.049	0	0	ART3
128	0	3.28949796806203	0.366	0.073	0	0	CSRP3
129	0	2.76173037216734	0.468	0.176	0	0	CEP57L1
130	0	3.03790662593009	0.35	0.058	0	0	ATP1A2
131	0	2.7900803068032	0.375	0.083	0	0	SPTB
132	0	2.99944671774026	0.366	0.075	0	0	LOC132346745
133	0	3.64774693345056	0.32	0.036	0	0	ATP1A4
134	0	3.07159718533129	0.347	0.066	0	0	IFRD2
135	0	2.11251009659235	0.388	0.11	0	0	ATP8B1
136	0	3.67565667074587	0.997	0.723	0	0	CDH13
137	0	3.20736283079606	0.322	0.051	0	0	PHKG1
138	0	2.85179474004919	0.324	0.058	0	0	COQ8A
139	0	2.33191774303889	0.342	0.082	0	0	ARRDC2
140	0	2.64646714297769	0.33	0.074	0	0	TMEM233
141	0	3.01006427810821	0.303	0.049	0	0	SYNPO
142	0	3.44960292367343	0.273	0.035	0	0	C28H10orf71
143	0	3.31034683885264	0.272	0.035	0	0	MLYCD
144	0	3.1684434146652	0.279	0.044	0	0	SPATA16
145	0	3.60959231300963	0.256	0.032	0	0	PNMT
146	1.01410217142086e-306	1.88061814891584	0.439	0.145	2.95854167490321e-302	0	FAM120C
147	2.5359528294811e-306	2.18613684328522	0.358	0.094	7.39838878472815e-302	0	ECHDC3
148	1.28622660496684e-305	2.00654802312908	0.518	0.212	3.75243749733027e-301	0	ZMYND11
149	3.72291243586918e-299	1.67941435410716	0.485	0.178	1.08612247404047e-294	0	ZHX2
150	4.125278669086e-298	2.07110846086235	0.437	0.151	1.20350879891915e-293	0	AASS
151	1.1973764962581e-297	1.69712692540572	0.463	0.164	3.49322619018339e-293	0	NNMT
152	4.14829477019997e-297	2.70165911044424	0.28	0.056	1.21022351625814e-292	0	FHL1
153	6.1372223546643e-297	1.43936699481668	0.577	0.25	1.79047324974976e-292	0	ZFAND5
154	5.4146676140294e-296	1.97470067098826	0.459	0.169	1.57967512971694e-291	0	IVNS1ABP
155	2.78981115645299e-295	3.03467662657469	0.313	0.075	8.13899506783596e-291	0	SH3RF2
156	1.11477489354288e-290	1.79473247191106	0.446	0.145	3.25224427442201e-286	0	MYOT
157	7.30264098054716e-289	2.74089149467321	0.286	0.062	2.13047247966483e-284	0	E2F3
158	3.16615043170264e-287	2.45686593194244	0.307	0.072	9.23692726944929e-283	0	FBXO31
159	8.34132990497444e-285	1.75110341729108	0.473	0.175	2.43349958647724e-280	0	DDX21
160	7.54514825556215e-282	2.46239676929922	0.281	0.06	2.2012215520777e-277	0	LOC101906226
161	9.70176498761588e-282	2.41130418624502	0.356	0.104	2.83039291748706e-277	0	NFATC2
162	5.31449604817175e-281	2.57579620653638	0.27	0.055	1.55045107709363e-276	0	LOC101902037
163	2.97788249655687e-280	2.71591976251861	0.26	0.05	8.68767439545502e-276	0	SCARF1
164	9.35278199021968e-278	2.25685453810563	0.358	0.105	2.72858061782669e-273	0	PFKFB4
165	1.09048474998889e-277	2.24063581540417	0.332	0.088	3.18138020961758e-273	0	SLC22A23
166	2.5235841112216e-275	1.34280047480296	0.629	0.305	7.36230428607788e-271	0	ABLIM2
167	4.58638630714335e-275	2.20887305300836	0.325	0.086	1.338032341246e-270	0	PCNT
168	1.15509725005125e-274	2.51738211272703	0.378	0.123	3.36988071729951e-270	0	CCDC162P
169	7.26114659385714e-273	2.23044231744165	0.282	0.061	2.11836690729188e-268	0	CLIC5
170	1.87290622824775e-271	1.07479765267959	0.547	0.208	5.46401663028999e-267	0	PPP1R3A
171	8.58740854437495e-270	1.45855515814525	0.529	0.222	2.50529056873595e-265	0	CMSS1
172	3.14780974333526e-262	2.40724155113767	0.277	0.063	9.18342014520629e-258	0	SLC28A1
173	1.17047641292469e-260	2.09055284321677	0.379	0.124	3.41474788706648e-256	0	SACM1L
174	3.4609978928931e-252	1.38425473687276	0.77	0.495	1.00971152527263e-247	0	PALLD
175	5.26301724961668e-252	1.54504666506179	0.565	0.272	1.53543265240317e-247	0	SSH2
176	1.12555337638569e-250	2.11029028503353	0.351	0.109	3.28368942026761e-246	0	DUSP26
177	2.21005352939247e-248	1.90726374871723	0.487	0.215	6.44761016664959e-244	0	MTUS1
178	6.00135837369038e-248	2.38954921875943	0.278	0.066	1.75083629194043e-243	0	EGLN3
179	2.14983695845005e-247	1.72499815348146	0.647	0.36	6.27193434258219e-243	0	CKM
180	4.50401446089673e-247	1.82817602827469	0.355	0.111	1.31400117882201e-242	0	SPATA5
181	5.88133218770636e-243	2.0636389520392	0.33	0.097	1.71581985244145e-238	0	LOC132345566
182	1.59955373543236e-236	1.92940035099242	0.407	0.153	4.66653806775037e-232	0	MACROD1
183	1.48557296281194e-233	2.31353632754281	0.283	0.075	4.33401056170756e-229	0	SPINT2
184	6.8734850243555e-233	2.15122656497549	0.279	0.072	2.00527052100547e-228	0	CUEDC1
185	1.24108049472109e-232	2.48097211791968	0.269	0.067	3.62072823529931e-228	0	TRIM54
186	7.5664387581559e-229	1.33962453047357	0.555	0.277	2.2074328433044e-224	0	TNNC2
187	3.08192276347878e-228	1.96914207249819	0.325	0.101	8.99120147017299e-224	0	PAIP2B
188	4.85103305948664e-228	2.49819941487309	0.252	0.059	1.41524038477463e-223	0	H1-0
189	2.09866053477772e-226	2.45982370930075	0.259	0.064	6.12263224416052e-222	0	DIAPH1
190	4.77125770854254e-223	1.89026494933937	0.348	0.118	1.3919667238902e-218	0	SLC25A33
191	3.09756545186498e-222	2.0306102345587	0.282	0.077	9.0368374492709e-218	0	KIF16B
192	1.47070384589781e-221	2.1854063923179	0.288	0.081	4.29063140002228e-217	0	SLC25A37
193	1.97906582652152e-212	1.28104169575932	0.467	0.198	5.77372664229387e-208	0	MAML3
194	6.45805570952737e-212	1.73699711012601	0.338	0.114	1.88407317269752e-207	0	NACA
195	1.64449246788339e-211	1.52113608543112	0.402	0.155	4.79764232580301e-207	0	TANK
196	5.25078645371272e-210	1.09267696170728	0.562	0.257	1.53186444000615e-205	0	OBSCN
197	1.54759899846998e-209	1.49982054741308	0.521	0.258	4.51496531813632e-205	0	LNPK
198	5.16533861018809e-209	1.84122684388277	0.319	0.102	1.50693588613627e-204	0	NFE2L1
199	8.86333597869979e-203	1.38647890247488	0.423	0.174	2.58578963842588e-198	0	EEF2
200	1.10855363209053e-201	2.40817079320748	0.277	0.083	3.23409436626091e-197	0	SLC25A4
201	4.34800517072691e-200	2.24775137113103	0.258	0.071	1.26848702850787e-195	0	ITIH4
202	5.87947780211157e-197	1.00450923379117	0.557	0.273	1.71527885398803e-192	0	KDM6A
203	8.32247796998083e-197	1.23783042801776	0.478	0.216	2.42799972296221e-192	0	FOSL2
204	1.43098816561394e-196	1.3421557139475	0.412	0.157	4.17476487436212e-192	0	TXLNB
205	1.20971696258675e-190	1.85890384889482	0.372	0.148	3.52922826665059e-186	0	FGGY
206	1.68761994138165e-190	1.29225390535393	0.555	0.291	4.92346241698682e-186	0	FRAS1
207	1.85759072593176e-186	2.36572448546419	0.254	0.074	5.41933518383332e-182	0	CRYL1
208	4.91746555686782e-186	1.9901474772606	0.336	0.126	1.43462140156062e-181	0	ANKFY1
209	4.15418643963642e-183	1.20815996518936	0.662	0.411	1.21194235189953e-178	0	FAM13A
210	6.10878960283955e-182	1.56796544488216	0.439	0.2	1.78217827873241e-177	0	PPM1L
211	8.77188292309618e-182	1.42941551928283	0.464	0.227	2.55910912398408e-177	0	GSE1
212	1.42109508994585e-181	1.18054163460312	0.496	0.239	4.14590281540801e-177	0	HUWE1
213	2.61032157405036e-181	1.70010506223726	0.319	0.113	7.61535216013452e-177	0	RPL7A
214	3.20429709978417e-180	1.07782858840368	0.813	0.597	9.34821635891034e-176	0	ANO6
215	9.6433759281746e-178	1.74440391701974	0.358	0.146	2.81335849328566e-173	0	DAB2IP
216	2.91473344634032e-176	1.34012178430488	0.63	0.396	8.50344335635326e-172	0	N4BP2
217	2.60943537753426e-175	1.19570614504622	0.466	0.221	7.61276677041844e-171	0	MACROD2
218	1.62243815230802e-174	1.00575552229464	0.518	0.258	4.73330106554342e-170	0	SNRNP70
219	2.13602259023685e-174	1.73687650525502	0.273	0.087	6.23163230475698e-170	0	SORL1
220	4.92865731220777e-173	1.72550605052755	0.322	0.121	1.4378864842635e-168	0	ABCC1
221	1.67838492018412e-171	1.32655102205588	0.477	0.238	4.89652016614516e-167	0	MAP3K3
222	1.10060600820922e-165	1.84489506310179	0.316	0.121	3.21090796834957e-161	0	CDKN1A
223	2.12875459314212e-165	1.7026337859501	0.276	0.093	6.21042865003281e-161	0	IL6R
224	2.96944398324015e-165	1.48510192367028	0.342	0.136	8.66305587670482e-161	0	LOC100297905
225	6.89935798779838e-165	2.27791931419816	0.355	0.149	2.0128186993603e-160	0	MYH2
226	8.37874410820071e-164	1.32710236000591	0.696	0.393	2.44441480612648e-159	0	KEH36-r02
227	1.88645031251093e-162	1.60938038881489	0.334	0.132	5.50353014171938e-158	0	DOK5
228	2.01328139797233e-162	1.35384191531843	0.517	0.292	5.87354715044448e-158	0	SMG1
229	3.05135436371394e-162	1.48266927875621	0.323	0.125	8.90202122069904e-158	0	MAX
230	1.51526319171159e-160	1.26939813069558	0.413	0.189	4.4206288354994e-156	0	CSKMT
231	3.40409024544702e-159	1.94249692846519	0.325	0.13	9.93109288206713e-155	0	ANK1
232	2.20324883773754e-158	1.68506630388193	0.264	0.089	6.4277581592155e-154	0	DNAJB6
233	8.37434790867165e-158	1.6097320780299	0.257	0.084	2.44313225887587e-153	0	LOC132345512
234	7.60596210676888e-157	1.61644542722942	0.361	0.156	2.21896338502875e-152	0	TLE4
235	1.41916210924667e-154	1.10914492015155	0.406	0.184	4.14026353751624e-150	0	C16H1orf21
236	3.27199859344352e-152	1.46499017375897	0.356	0.154	9.54572869651213e-148	0	DAG1
237	2.14036576338158e-151	1.70635044626984	0.349	0.151	6.24430307808943e-147	0	SPEG
238	4.47635582398032e-149	1.51777068309377	0.291	0.109	1.30593204808802e-144	0	TSC22D3
239	3.38897147015556e-147	1.55030631689085	0.356	0.158	9.88698536703183e-143	0	HYCC2
240	3.58743731708605e-146	1.7054152694038	0.284	0.107	1.04659896288668e-141	0	KIAA2026
241	1.40687751455629e-143	1.07898855337723	0.455	0.234	4.10442446096651e-139	0	ADARB1
242	5.18452194448605e-143	1.65122626225188	0.269	0.098	1.51253243208436e-138	0	PPP1R10
243	2.85127248714373e-140	1.80010588269734	0.257	0.092	8.3183023539931e-136	0	CABLES1
244	5.55796255473596e-140	1.78996755619162	0.287	0.113	1.62147999571867e-135	0	AK3
245	4.69453849198956e-139	1.07832494117835	0.321	0.131	1.36958465965304e-134	0	TMCC1
246	8.10849215109562e-139	1.50752728536668	0.291	0.114	2.36557150016064e-134	0	HNRNPA1
247	4.01821041305344e-137	1.51623775318455	0.408	0.207	1.17227270590421e-132	0	DES
248	4.37587799918005e-137	1.08325119870778	0.42	0.207	1.27661864748079e-132	0	PAPOLA
249	5.7830590944479e-137	1.54918438961133	0.286	0.112	1.68714966021423e-132	0	MBTPS2
250	8.97988803524082e-136	1.50881519664075	0.299	0.123	2.61979253540116e-131	0	KLHDC3
251	2.09922893060778e-133	1.49913660461042	0.28	0.11	6.12429048215514e-129	0	MEF2D
252	8.78107155124928e-133	1.39150949231714	0.312	0.131	2.56178981436147e-128	0	IFRD1
253	1.31817257788386e-130	1.456881484183	0.294	0.12	3.84563667871839e-126	0	LOC112444809
254	3.11291281254105e-129	1.44442279071389	0.323	0.144	9.08161183930727e-125	0	DOT1L
255	5.16774648992765e-129	1.25429718519962	0.517	0.304	1.50763836097149e-124	0	JAK2
256	5.66966056283207e-129	1.21503654626637	0.455	0.25	1.65406677260063e-124	0	KLHL24
257	6.85216078790924e-126	1.50936175510432	0.302	0.131	1.99904938826464e-121	0	NPTN
258	9.91444918362585e-122	1.07370635691394	0.536	0.32	2.892441404831e-117	0	PDGFC
259	1.59440303840994e-120	1.02439379648865	0.567	0.355	4.65151142425716e-116	0	TBX15
260	2.25504630381099e-120	1.15735117384669	0.608	0.414	6.57887208673818e-116	0	TLN2
261	4.93383800290581e-120	1.1544230184739	0.408	0.216	1.43939789896774e-115	0	MAF
262	2.56008846778835e-118	1.07358190604414	0.418	0.21	7.46880209592573e-114	0	MYOM1
263	7.34376473559236e-116	1.51006407969206	0.27	0.113	2.14246992396171e-111	0	ACAD11
264	6.37258803311116e-115	1.53042442522579	0.325	0.157	1.85913883277985e-110	0	MAST2
265	2.66340865968568e-114	1.23580355398552	0.392	0.205	7.77022842376699e-110	0	PPP1R12B
266	9.31896544148102e-113	1.05237606329345	0.426	0.232	2.71871497789767e-108	0	CECR2
267	8.81294818069149e-112	1.69259162955295	0.25	0.102	2.57108950223494e-107	0	GLIS3
268	2.69213931556919e-111	1.35529147289956	0.255	0.102	7.85404723924155e-107	0	RPS24
269	3.91323563248199e-109	1.35560759862323	0.288	0.127	1.1416473634203e-104	0	ARMC2
270	1.87907742327065e-108	1.36671673932929	0.257	0.106	5.48202047464979e-104	0	IRS2
271	1.16966767061297e-107	1.27884141042989	0.284	0.127	3.41238846224628e-103	0	LOC784866
272	6.08900968576506e-106	1.34088155723831	0.31	0.144	1.7764076857251e-101	0	RBM20
273	6.6292561512781e-106	1.29567727722624	0.28	0.125	1.93401918957387e-101	0	SETD3
274	4.01866710042346e-104	1.21625195509847	0.613	0.369	1.17240593987754e-99	0	KEH36-r01
275	4.09621051118604e-103	1.38232352002097	0.529	0.335	1.19502845453342e-98	0	MEG8
276	2.58407575080831e-102	1.14962421747521	0.464	0.287	7.53878259540817e-98	0	KAT6A
277	1.32131851338914e-100	1.46701483690002	0.251	0.108	3.85481463096147e-96	0	VAPA
278	8.89384293429306e-100	1.00074255362784	0.338	0.17	2.59468973765066e-95	0	ETS2
279	1.1020727965635e-99	1.61511325398234	0.288	0.137	3.21518717669434e-95	0	HSPA5
280	2.06153388405624e-98	1.32901765688371	0.3	0.146	6.01431895334566e-94	0	PTP4A2
281	8.10558576293339e-98	1.0545938701357	0.33	0.165	2.36472359047819e-93	0	ZFAND6
282	6.64496041453041e-96	1.27743783249339	0.254	0.111	1.9386007513351e-91	0	RBMX2
283	1.0983454938909e-93	1.38007492281164	0.251	0.111	3.20431314387732e-89	0	EEPD1
284	2.044979817939e-92	1.055178883778	0.437	0.268	5.96602412085524e-88	0	RANBP2
285	4.30652434019745e-92	1.08073790493581	0.435	0.268	1.2563854110092e-87	0	RC3H1
286	7.63768575723013e-92	1.09419190016346	0.296	0.138	2.22821844281432e-87	0	TMEM182
287	2.25793053461842e-91	1.11031177297133	0.405	0.234	6.58728654169578e-87	0	TAF1D
288	6.3833525690437e-91	1.01212615610658	0.299	0.146	1.86227927849281e-86	0	CNTNAP2
289	1.97059496665469e-90	1.99566596409035	0.251	0.119	5.74901375571839e-86	0	PANK1
290	6.96434582075963e-90	1.25103493719	0.273	0.13	2.03177824974841e-85	0	BCL2L13
291	8.6080333622759e-89	1.06903689245555	0.397	0.228	2.51130765311037e-84	0	HSF2
292	2.3552509898551e-87	1.05526385587488	0.297	0.149	6.87120923780328e-83	0	FUBP1
293	2.91721752684775e-87	1.00204664739232	0.379	0.213	8.51069041282562e-83	0	TBCEL
294	8.9569640136646e-87	1.16559066720853	0.278	0.134	2.61310468134651e-82	0	SLCO3A1
295	1.75622670537511e-85	1.21264254702811	0.311	0.162	5.12361579026135e-81	0	SPOP
296	4.09820040536826e-81	1.10171809728763	0.29	0.147	1.19560898626214e-76	0	DAZAP1
297	4.44293772127269e-81	1.09400562972758	0.262	0.127	1.2961826508041e-76	0	LOC107132175
298	7.60224879159409e-80	1.17721226113363	0.277	0.14	2.21788006245966e-75	0	DDI2
299	1.96895520974477e-78	1.03059590754292	0.345	0.193	5.74422992890938e-74	0	OTUD7B
300	8.89538218896928e-78	1.14243465951875	0.269	0.134	2.5951387998099e-73	0	ST3GAL1
301	2.39572724777614e-75	1.10777385208733	0.342	0.194	6.98929467266212e-71	0	G3BP2
302	1.79713070613022e-72	1.09626752628884	0.276	0.145	5.24294912206429e-68	0	CARM1
303	7.2180118676189e-68	1.13923641836783	0.303	0.171	2.10578278225914e-63	0	TRAPPC9
304	6.44290795079673e-67	1.11983956587973	0.288	0.156	1.87965396556544e-62	0	PPARGC1B
305	6.31013127995465e-65	1.11375943918613	0.333	0.201	1.84091769961397e-60	0	RCAN1
306	9.92887478128055e-65	1.22747571951896	0.25	0.132	2.89664992869079e-60	0	NSMAF
307	2.72497297836343e-64	1.08960881159094	0.385	0.251	7.94983616707746e-60	0	SUCO
308	4.99386508923233e-64	1.02359973435785	0.264	0.137	1.45691020113264e-59	0	CAPN3
309	2.78227774943068e-58	1.01969233281008	0.278	0.159	8.11701710618906e-54	0	KIAA0513
310	4.96142492957689e-52	1.30161999518779	0.463	0.303	1.44744610895476e-47	0	KEH36-p11
311	2.84043451248697e-48	1.00371769977198	0.289	0.177	8.28668364672947e-44	0	SLC16A10
312	0	3.5495592901972	0.919	0.23	0	1	EBF1
313	0	3.78632015964629	0.766	0.118	0	1	ABCA9
314	0	3.22986161321464	0.717	0.151	0	1	ABCA6
315	0	2.83297605966886	0.701	0.14	0	1	SCARA5
316	0	1.77837319953983	0.809	0.254	0	1	SOX5
317	0	1.70312495973404	0.915	0.379	0	1	MEG3
318	0	2.18580586148826	0.808	0.275	0	1	ABCA1
319	0	3.18269442676564	0.642	0.122	0	1	ABCA10
320	0	1.47230399118331	0.87	0.371	0	1	PLXDC2
321	0	2.15467414006652	0.699	0.201	0	1	LOC132345457
322	0	1.89131757316118	0.925	0.43	0	1	TSHZ2
323	0	2.33016654799621	0.914	0.42	0	1	AFF3
324	0	1.98008466888136	0.783	0.293	0	1	PDE3A
325	0	2.20870290982963	0.681	0.193	0	1	LOC107131356
326	0	3.27640584582857	0.584	0.097	0	1	CRISPLD2
327	0	2.36982533819453	0.904	0.42	0	1	MITF
328	0	2.67115025815017	0.891	0.408	0	1	TACC1
329	0	3.11717044510155	0.671	0.188	0	1	COL3A1
330	0	2.78442426523003	0.723	0.242	0	1	COLEC12
331	0	2.87431994695909	0.638	0.158	0	1	LRP1
332	0	3.39823384048479	0.546	0.078	0	1	STK38
333	0	2.371649757554	0.753	0.287	0	1	COL14A1
334	0	3.39894242189083	0.538	0.075	0	1	MEDAG
335	0	1.6101379280134	0.804	0.343	0	1	PID1
336	0	2.63292728430086	0.594	0.139	0	1	FBXL7
337	0	2.54405360729189	0.598	0.148	0	1	CD34
338	0	1.0176729770516	1	0.555	0	1	RN18S1
339	0	2.91972479435962	0.55	0.108	0	1	LOC100847951
340	0	3.73309706158585	0.513	0.071	0	1	TNXB
341	0	1.63535113732884	0.744	0.305	0	1	ADAMTSL3
342	0	1.54553660382661	0.738	0.3	0	1	THRB
343	0	2.20443036216716	0.755	0.324	0	1	SCMH1
344	0	1.88295435665026	0.654	0.228	0	1	DPYSL3
345	0	1.6320304343372	0.691	0.273	0	1	ZNF638
346	0	3.65613373562908	0.464	0.05	0	1	RTN4RL1
347	0	1.59749322316475	0.719	0.306	0	1	MOB3B
348	0	2.8724464516573	0.49	0.077	0	1	MID1
349	0	1.85777759145841	0.594	0.183	0	1	LOC101906240
350	0	1.38038501170737	0.961	0.552	0	1	ZBTB20
351	0	2.66636416838975	0.536	0.128	0	1	COL6A2
352	0	4.33146444428842	0.429	0.037	0	1	ACKR3
353	0	1.85725207699634	0.63	0.239	0	1	GRB10
354	0	1.04225107745509	0.938	0.547	0	1	FKBP5
355	0	2.0304180485859	0.509	0.121	0	1	ZFPM2
356	0	3.84570722108234	0.449	0.061	0	1	TMEM266
357	0	1.59161549986338	0.585	0.199	0	1	COL6A3
358	0	2.03158332259047	0.587	0.207	0	1	MAGI2
359	0	2.49719385698207	0.564	0.185	0	1	SH3BP5
360	0	1.67447959494784	0.714	0.335	0	1	COL4A1
361	0	2.63503466061333	0.522	0.144	0	1	INPP4A
362	0	1.96805327486031	0.497	0.119	0	1	LHFPL6
363	0	3.7519225357731	0.45	0.072	0	1	TRMT9B
364	0	1.73639442735072	0.703	0.326	0	1	FBN1
365	0	2.11627223732718	0.684	0.308	0	1	PLPP3
366	0	1.65976714897596	0.585	0.21	0	1	EXOC6B
367	0	1.74187036406194	0.653	0.28	0	1	UST
368	0	1.32538688467554	0.896	0.524	0	1	AFF1
369	0	2.28672703949478	0.469	0.101	0	1	CCND3
370	0	1.75807167572396	0.648	0.281	0	1	DDR2
371	0	1.22667424577694	0.914	0.549	0	1	FOXO1
372	0	1.76722496155754	0.56	0.197	0	1	IL6ST
373	0	1.41677722800185	0.633	0.273	0	1	DENND2A
374	0	2.5801621366746	0.467	0.108	0	1	RASGEF1B
375	0	2.92542089053132	0.432	0.073	0	1	EEIG2
376	0	1.77583542206886	0.6	0.241	0	1	SNED1
377	0	2.23628780531289	0.499	0.142	0	1	TRIP10
378	0	3.03806021912472	0.428	0.071	0	1	CREB3L1
379	0	1.7521615254816	0.752	0.397	0	1	ITSN1
380	0	1.76439782011674	0.61	0.259	0	1	YPEL2
381	0	2.77137724136825	0.427	0.081	0	1	FAM234A
382	0	2.76170261409262	0.446	0.101	0	1	MBOAT1
383	0	2.93739679890227	0.411	0.067	0	1	RHOU
384	0	3.52842835238954	0.389	0.048	0	1	LOC112442568
385	0	1.9374344662809	0.464	0.123	0	1	ELN
386	0	2.63250109785209	0.487	0.153	0	1	KAZN
387	0	3.42534335244715	0.391	0.059	0	1	MEGF6
388	0	3.26291068510022	0.383	0.051	0	1	CEACAM1
389	0	3.31625325764594	0.385	0.054	0	1	MFAP4
390	0	2.01113721907054	0.52	0.189	0	1	PRICKLE2
391	0	2.13526573729754	0.469	0.143	0	1	MAN1C1
392	0	1.92844600932598	0.427	0.101	0	1	ABI3BP
393	0	2.42982775979267	0.386	0.066	0	1	GALNT15
394	0	3.25251934988642	0.368	0.053	0	1	COL5A1
395	0	1.49331735293182	0.831	0.516	0	1	CDK14
396	0	1.33974248410873	0.889	0.578	0	1	BICC1
397	0	2.23349294911012	0.455	0.146	0	1	MN1
398	0	1.95953988549704	0.443	0.134	0	1	KIAA1328
399	0	4.1487517900083	0.341	0.035	0	1	APOD
400	0	3.01172863666875	0.375	0.069	0	1	MGP
401	0	2.99000258940853	0.367	0.061	0	1	COL6A1
402	0	2.4649250919635	0.399	0.096	0	1	PDGFRA
403	0	2.36445385122433	0.389	0.088	0	1	ITGA5
404	0	2.56086523280471	0.366	0.073	0	1	NBL1
405	0	1.29788129690314	0.855	0.568	0	1	INSR
406	0	4.57368855588811	0.303	0.019	0	1	AOX1
407	0	1.6028848223743	0.984	0.71	0	1	LAMA2
408	0	2.9205439357985	0.327	0.056	0	1	APCDD1
409	0	3.90637212980712	0.288	0.036	0	1	SHISA6
410	0	2.8081495850019	0.302	0.053	0	1	C1QTNF7
411	0	3.61644571586129	0.272	0.034	0	1	LEPR
412	0	3.07656446879679	0.274	0.037	0	1	MAOB
413	0	3.96249214307649	0.261	0.025	0	1	LOC107133269
414	0	3.08995094080594	0.273	0.042	0	1	DGKA
415	0	3.49468921584808	0.257	0.039	0	1	IL34
416	3.5474824278629e-307	1.47993513954296	0.541	0.206	1.03494252350472e-302	1	ROBO2
417	9.39713348508326e-306	2.1221872832612	0.464	0.154	2.74151972293819e-301	1	AHCYL1
418	3.08309245726069e-301	1.52512239080372	0.589	0.24	8.99461393481235e-297	1	PPP1R9A
419	3.30950283544318e-300	1.49062061895439	0.48	0.159	9.65514357212193e-296	1	PLXNA4
420	1.62032059933393e-298	1.62773662564351	0.758	0.468	4.7271233164968e-294	1	RHOBTB3
421	2.21318086046623e-293	2.78739693507008	0.259	0.043	6.45673384232418e-289	1	TNFRSF1A
422	2.65280608794629e-292	2.34854598251571	0.293	0.057	7.73929648097451e-288	1	GPM6B
423	1.37640324334868e-290	2.01692202000243	0.537	0.22	4.01551882214544e-286	1	OXR1
424	6.03921893957458e-290	2.58574434559869	0.365	0.097	1.76188173343149e-285	1	UAP1
425	4.01361719505003e-288	1.66894958744079	0.536	0.209	1.1709326804839e-283	1	GAS7
426	6.37097546820898e-287	1.91522450826607	0.401	0.115	1.85866838309529e-282	1	STARD9
427	1.48735425666707e-286	2.19092489815953	0.341	0.082	4.3392073084005e-282	1	NDRG1
428	2.16571529608596e-285	2.86001577670015	0.27	0.049	6.31825780480117e-281	1	PALM
429	3.15287058958993e-285	1.95649396116334	0.434	0.136	9.19818465806966e-281	1	NEDD4
430	4.60497545786363e-284	1.23509663980798	0.7	0.341	1.34345554007713e-279	1	TXNIP
431	2.67380408909853e-279	2.1184670940143	0.375	0.103	7.80055604953605e-275	1	NID1
432	1.03114971638322e-275	1.55085000598641	0.467	0.154	3.00827618257639e-271	1	LVRN
433	3.38541513488804e-270	2.86198471421775	0.299	0.067	9.87661011452237e-266	1	MME
434	2.52943886530633e-269	2.36430181112699	0.333	0.084	7.37938494564469e-265	1	ZDHHC1
435	6.99209718318818e-269	1.4162673729463	0.598	0.266	2.03987443222332e-264	1	GLUL
436	1.72355369942787e-268	1.77673517463044	0.439	0.146	5.02829556271086e-264	1	OPHN1
437	4.46323577592954e-267	1.15184874050415	0.667	0.317	1.30210440526968e-262	1	ANKRD11
438	2.33072231836579e-265	1.71289984787147	0.434	0.141	6.79964929160036e-261	1	TMEM135
439	3.69412193160295e-262	1.33837903399419	0.544	0.217	1.07772313232584e-257	1	CAMK2D
440	2.46384970635722e-261	1.44538960662592	0.672	0.363	7.18803513332654e-257	1	PDZRN3
441	3.05209145498102e-261	2.21476924065315	0.319	0.079	8.90417161076163e-257	1	LOC104976682
442	6.1966927137337e-260	1.26889705264329	0.754	0.449	1.80782313230467e-255	1	COL4A2
443	1.5847247842791e-259	2.53072965685554	0.322	0.082	4.62327608565584e-255	1	SCUBE2
444	5.34012650176127e-259	2.75710201870114	0.262	0.052	1.55792850562383e-254	1	FBLN5
445	6.74535914060986e-258	1.16836469990001	0.829	0.51	1.96789107568152e-253	1	PSD3
446	1.46430092514857e-257	2.15816237505199	0.338	0.09	4.27195151902843e-253	1	EVC
447	5.02399683539042e-256	2.56459802306901	0.286	0.064	1.4657008367568e-251	1	RIPOR3
448	1.11827433937546e-252	1.01813406018938	0.727	0.359	3.26245355769397e-248	1	MAML2
449	1.60442463538053e-251	1.43909060512102	0.635	0.298	4.68074843125916e-247	1	NOVA1
450	7.72582364808608e-251	2.25720082216012	0.321	0.083	2.25393179109263e-246	1	LOC132343367
451	8.45698913356358e-251	1.73495257774817	0.433	0.151	2.46724200982584e-246	1	CHKA
452	7.38560766078948e-247	2.04365517235399	0.368	0.111	2.15467717895872e-242	1	EZH1
453	4.02178483461267e-245	1.7409343737055	0.503	0.207	1.1733155076499e-240	1	LDLRAD4
454	2.07591615175355e-242	1.60251599755265	0.421	0.143	6.0562777811258e-238	1	WASF2
455	1.4458567505561e-241	1.98068807177858	0.342	0.099	4.21814248407236e-237	1	GPC6
456	1.30589158044389e-240	1.71406537812857	0.368	0.11	3.809808096787e-236	1	SRGAP2
457	1.35337258060293e-240	2.00756148373138	0.311	0.08	3.948329166651e-236	1	CGNL1
458	2.18371125944078e-239	1.49922332695298	0.6	0.296	6.37075922829252e-235	1	LAMC1
459	7.9419732188708e-238	1.66698374827674	0.518	0.224	2.31699126687337e-233	1	TGFBR2
460	8.04555945963089e-237	1.86823095845464	0.403	0.136	2.34721151675272e-232	1	PCOLCE
461	1.06935162410042e-234	1.71832133698375	0.438	0.161	3.11972642815057e-230	1	LPIN1
462	7.664718593501e-234	1.86354936651971	0.436	0.161	2.23610500246798e-229	1	RRBP1
463	1.39629688872885e-233	1.56163657072226	0.516	0.221	4.07355654317755e-229	1	MAP3K5
464	2.4773677648584e-229	2.4192553095465	0.25	0.053	7.2274727171979e-225	1	LOC101903557
465	4.89320810511909e-229	1.57008391179159	0.39	0.129	1.42754453258744e-224	1	CACNA1C
466	1.06922512531685e-228	1.31539926546049	0.535	0.232	3.11935738059939e-224	1	SLC43A1
467	3.59127780316527e-221	1.02214774332283	0.71	0.38	1.04771938629544e-216	1	FMNL2
468	8.70942771809776e-220	1.52063482401361	0.575	0.291	2.54088844247784e-215	1	SNX29
469	2.14819734968683e-219	1.44306182918399	0.633	0.359	6.26715094797637e-215	1	DDX31
470	2.57845182131475e-219	1.34951780892587	0.56	0.265	7.52237534350364e-215	1	TNS2
471	5.03906239456483e-219	2.06684443318863	0.286	0.074	1.47009606299034e-214	1	PTPRJ
472	2.06120128671638e-217	1.18692029472676	0.655	0.34	6.01334863386638e-213	1	ADD3
473	2.43998371188404e-217	1.60601055566837	0.37	0.121	7.11840848105051e-213	1	PELI2
474	1.89769646217294e-214	1.86287998521753	0.281	0.071	5.53633965874332e-210	1	LDB2
475	4.29479794293441e-214	1.76208887791403	0.332	0.1	1.25296435187168e-209	1	SPSB1
476	5.41981655309622e-214	1.25600052406393	0.688	0.415	1.58117728120029e-209	1	IGF2
477	1.38845342534549e-212	1.78311307547902	0.403	0.148	4.05067402310294e-208	1	GLI2
478	1.52055181930593e-210	1.09453137876235	0.604	0.29	4.43605787764313e-206	1	SSBP2
479	2.87363293961986e-210	2.41790457720201	0.274	0.071	8.38353673804698e-206	1	MFHAS1
480	7.3565971992443e-210	2.03706964308226	0.316	0.093	2.14621366690753e-205	1	TRANK1
481	3.25032218441372e-206	1.95653802582413	0.302	0.087	9.48248994080858e-202	1	HPCAL1
482	9.96068276745227e-206	2.03992824124281	0.303	0.087	2.90592959057653e-201	1	AXL
483	1.04867752404685e-205	1.06292690614485	0.834	0.607	3.05941180865428e-201	1	SPTBN1
484	2.88666189441977e-202	1.1485297122398	0.66	0.381	8.42154741078024e-198	1	TOP1
485	1.00730948509068e-200	2.28555270033921	0.269	0.071	2.93872469180356e-196	1	RECK
486	6.59504512717138e-200	1.23786440685243	0.507	0.227	1.92403846540098e-195	1	DDIT4
487	5.84419418929471e-199	1.94904551379741	0.276	0.074	1.70498521278484e-194	1	OSMR
488	5.11849336108355e-196	1.31442268443275	0.583	0.306	1.49326925316252e-191	1	SMAD3
489	4.37368381841825e-192	1.15556195003128	0.527	0.241	1.27597851718534e-187	1	BAZ2B
490	7.57855877589563e-190	1.72295009009096	0.334	0.111	2.21096873727979e-185	1	CASK
491	4.51303944476738e-187	1.83606263258669	0.284	0.082	1.31663412761643e-182	1	ENPP1
492	1.07981046865772e-186	1.20809758457297	0.61	0.325	3.15023906126203e-182	1	FBN2
493	1.9949589057414e-185	1.33297486654057	0.416	0.162	5.82009311160996e-181	1	PTPN13
494	7.07530276165877e-185	1.0232746703542	0.581	0.285	2.06414882768633e-180	1	VPS13B
495	1.63682266823665e-183	1.70640493844511	0.381	0.144	4.77526645231361e-179	1	ADAMTS2
496	4.06682863700603e-183	1.6805390291569	0.449	0.201	1.18645658656014e-178	1	CCNL1
497	4.17088483786362e-182	1.89572210782649	0.374	0.147	1.21681394259833e-177	1	CADM2
498	9.12936893175316e-180	1.70716713870338	0.324	0.109	2.66340209214967e-175	1	FAM172A
499	1.0632106230588e-179	1.65243112703729	0.315	0.104	3.10181067171174e-175	1	NXPE3
500	2.45227226779824e-179	1.41415764512398	0.464	0.207	7.15425911407458e-175	1	FSTL1
501	5.03319170654375e-179	1.84074075104387	0.266	0.075	1.46838334846707e-174	1	CD81
502	4.43773664368586e-178	1.69122671650753	0.282	0.085	1.29466528842891e-173	1	GFPT2
503	1.21293807376901e-177	1.99935525535409	0.255	0.071	3.5386255364137e-173	1	CD164
504	3.7139181371309e-177	1.6254128891693	0.377	0.144	1.08349847732657e-172	1	CRYBG3
505	6.67532914210947e-177	1.35234507679176	0.438	0.188	1.94746052391902e-172	1	EIF4E3
506	3.10777769256106e-176	1.52412465080703	0.388	0.153	9.06663064027765e-172	1	ADAMTSL4
507	1.0807777421277e-175	1.26327555185949	0.512	0.243	3.15306098488336e-171	1	JAZF1
508	2.01155505961147e-175	1.78665904200197	0.261	0.074	5.86851073091051e-171	1	ACTR3B
509	2.57132839880937e-175	1.97326703810522	0.284	0.088	7.50159347068645e-171	1	ROBO1
510	1.12392883833286e-174	1.24398078019364	0.463	0.207	3.27894999295229e-170	1	LOC104970537
511	7.31451959920246e-171	1.3625562294205	0.337	0.12	2.13393794787132e-166	1	KEH36-p01
512	1.9876743890381e-170	1.36850754916462	0.372	0.142	5.79884126257974e-166	1	LOC101903200
513	1.11421846878543e-169	1.72964596153194	0.31	0.104	3.25062096083461e-165	1	SORBS3
514	1.49246194584144e-169	1.63491985747237	0.302	0.1	4.35410848079781e-165	1	CEBPD
515	3.00700996992356e-169	1.11108175284105	0.498	0.24	8.772650886255e-165	1	CFAP100
516	3.29128794604549e-169	1.54262369960441	0.514	0.265	9.60200345379311e-165	1	SSBP3
517	1.02942222232285e-167	1.79636428888917	0.25	0.07	3.00323639140467e-163	1	OXCT1
518	1.17673536050915e-167	2.14186843539708	0.29	0.096	3.4330077407494e-163	1	ROR1
519	1.56798082217816e-167	1.59784657599831	0.389	0.161	4.57442725062257e-163	1	BAIAP2
520	3.38443660282824e-167	1.35714903204765	0.537	0.272	9.87375534509111e-163	1	FRMD3
521	2.08761159153291e-164	1.55631725228678	0.328	0.118	6.09039805713812e-160	1	LOC107132925
522	3.80220174663512e-164	1.67499868986448	0.291	0.096	1.10925433756333e-159	1	CADM1
523	4.0374963850799e-164	1.04637901284917	0.468	0.213	1.17789919538321e-159	1	GOLGB1
524	5.71511171981037e-164	1.28457969418632	0.47	0.224	1.66732669313748e-159	1	STAT3
525	4.11330444533357e-163	1.14267182105022	0.345	0.126	1.20001543888161e-158	1	CMIP
526	4.13825030931702e-163	1.66337171074691	0.272	0.084	1.20729314524015e-158	1	PDGFRB
527	1.3189301988142e-160	1.88011464589726	0.285	0.094	3.84784696202056e-156	1	PHLDB1
528	2.54546272678789e-160	1.57411538847255	0.35	0.135	7.42613295913098e-156	1	THSD7A
529	9.80763340524348e-158	1.08280198391712	0.487	0.234	2.86127896964573e-153	1	FOSL2
530	1.04066116490836e-156	1.32385955855541	0.469	0.228	3.03602488250364e-152	1	TNRC6C
531	2.64837935905285e-156	1.05996316520319	0.34	0.126	7.72638194210077e-152	1	ARL15
532	1.34505131565902e-155	1.22399417925618	0.316	0.113	3.92405270830364e-151	1	KEH36-p04
533	7.09521532144449e-155	1.04551043802594	0.73	0.5	2.06995811787822e-150	1	SESN1
534	7.11490738595977e-155	1.51849336637204	0.458	0.227	2.0757030807799e-150	1	AMBRA1
535	1.16881149591271e-153	1.33545160842183	0.383	0.161	3.40989065817574e-149	1	HNRNPA2B1
536	1.55113082105141e-152	1.11276450256852	0.498	0.251	4.5252690573354e-148	1	CCNL2
537	2.66190975519405e-151	1.98403334546032	0.268	0.088	7.76585551980312e-147	1	ZNHIT6
538	6.01532686179434e-150	1.61691041469101	0.29	0.102	1.75491145865988e-145	1	EDA
539	3.32211699670047e-149	1.44460560666998	0.325	0.123	9.69194412617396e-145	1	IL1RAPL2
540	1.02187946861187e-148	1.49969376343341	0.308	0.112	2.98123116172827e-144	1	WWOX
541	1.13800945329975e-147	1.49391735587892	0.341	0.136	3.3200287790567e-143	1	HIBADH
542	2.8664603378116e-147	1.45650714342895	0.428	0.204	8.36261138953155e-143	1	ADD1
543	7.40097441482644e-146	1.05613956482041	0.404	0.177	2.15916027578147e-141	1	ARHGEF3
544	2.34922172706521e-144	1.29808960579741	0.375	0.16	6.85361946654004e-140	1	USP32
545	2.77739845723574e-143	1.58649199994376	0.267	0.089	8.10278225913954e-139	1	IL1R1
546	1.09357311024065e-142	1.07263931978249	0.653	0.423	3.19039019181608e-138	1	AUH
547	5.06373459155037e-142	1.37257702777798	0.322	0.123	1.47729392973891e-137	1	DOCK11
548	1.15680173259968e-141	1.28145636407956	0.337	0.134	3.37485337468631e-137	1	TRA2B
549	1.14502774111874e-140	1.5028309457171	0.337	0.137	3.34050393193982e-136	1	USP36
550	9.16133771814539e-136	1.11987687453986	0.357	0.151	2.67272866589174e-131	1	RPLP1
551	1.6734807428246e-134	1.11344871292625	0.656	0.432	4.8822127191165e-130	1	PIK3R1
552	1.31548476767323e-133	1.24433189121014	0.366	0.159	3.83779526120988e-129	1	RBM25
553	3.9709377201625e-133	1.4144132668905	0.342	0.143	1.15848137048021e-128	1	PTPN9
554	1.84287843050964e-129	1.29043796681581	0.481	0.259	5.37641353316881e-125	1	UBE2E2
555	5.61767108298274e-129	1.53232880873426	0.285	0.107	1.63889936174938e-124	1	KIRREL1
556	2.30351139991665e-128	1.24449033570084	0.271	0.096	6.72026415811684e-124	1	PTEN
557	4.14580528122228e-126	1.36293208946076	0.349	0.153	1.20949723274379e-121	1	LOC132345943
558	1.30277398745985e-123	1.61343103414894	0.3	0.122	3.80071283101535e-119	1	SMYD3
559	3.16873280224076e-123	1.09944590764951	0.405	0.197	9.24446107725719e-119	1	UBL3
560	8.49090983586694e-123	1.24107604754207	0.394	0.19	2.47713803551582e-118	1	IRF3
561	5.86201409604848e-122	1.20570959004825	0.385	0.181	1.71018399238118e-117	1	ANO4
562	3.52835204027441e-121	1.29095388577811	0.335	0.146	1.02936142422966e-116	1	GFRA1
563	4.77930881889502e-121	1.27231512385864	0.315	0.132	1.39431555482443e-116	1	SUN2
564	3.05973746836423e-120	1.27366497109567	0.316	0.132	8.92647809020579e-116	1	OSBPL9
565	1.78686694819247e-119	1.25337007402114	0.313	0.129	5.21300563465672e-115	1	NPAS2
566	2.62761538590881e-119	1.27190227717339	0.376	0.18	7.66580512685036e-115	1	ACAT1
567	5.38747539117177e-119	1.13242148723029	0.577	0.354	1.57174207062045e-114	1	LRP6
568	6.50566191352374e-119	1.07855494444328	0.357	0.158	1.89796180665141e-114	1	MCTP1
569	1.04153757908461e-117	1.50366594739782	0.315	0.135	3.03858173322143e-113	1	RNF144A
570	1.05606726556922e-117	1.33682038720317	0.314	0.13	3.08097064057165e-113	1	IGF1
571	2.39469722139276e-117	1.52595902392118	0.265	0.101	6.98628967369124e-113	1	SLC36A1
572	3.17065278285601e-115	1.16181455359421	0.322	0.139	9.25006242870413e-111	1	SPON1
573	1.82525001737401e-114	1.75839933756317	0.273	0.109	5.32498440068692e-110	1	GABRG3
574	2.58344576543571e-114	1.38075177927677	0.277	0.109	7.53694467608214e-110	1	ARHGEF10L
575	6.97654135485839e-114	1.18316291968988	0.411	0.211	2.03533617486639e-109	1	RAP1A
576	4.2423214201903e-113	1.63821607917658	0.277	0.112	1.23765485112632e-108	1	SYT9
577	2.42092240483954e-111	1.01801560070462	0.41	0.208	7.06279902387889e-107	1	CAMKMT
578	8.80918292634049e-111	1.39247584088064	0.344	0.159	2.56999102693057e-106	1	SULF1
579	1.0160016538612e-110	1.5685032978044	0.3	0.128	2.96408322497466e-106	1	PPARA
580	1.04394309514656e-110	1.2762443147585	0.251	0.092	3.04559958578059e-106	1	GUCY1A1
581	4.3874616428702e-110	1.28892537836074	0.304	0.13	1.27999805969095e-105	1	CAPZB
582	2.87351993989927e-109	1.20341848635062	0.422	0.224	8.38320707266214e-105	1	HSPG2
583	1.00219245231734e-107	1.50649419695573	0.259	0.102	2.92379626039062e-103	1	SNX16
584	2.95806856019495e-104	1.16119447689475	0.339	0.159	8.62986921751273e-100	1	ENOX2
585	8.84292338105068e-103	1.30376942321561	0.281	0.118	2.57983446718773e-98	1	KLF13
586	1.31467629418632e-101	1.03741179808594	0.401	0.211	3.83543662065917e-97	1	CSNK1D
587	5.90931946767112e-100	1.04882294787276	0.302	0.133	1.72398486149837e-95	1	NUCKS1
588	1.43942073489684e-99	1.32239667492782	0.28	0.12	4.19936605198803e-95	1	LOC100850659
589	1.85493164332455e-99	1.0807836271547	0.452	0.251	5.41157757623504e-95	1	LAMB1
590	2.19912697679683e-99	1.20178809810411	0.32	0.149	6.41573304210707e-95	1	ZBTB7A
591	2.58726235736524e-99	1.24423409182503	0.282	0.121	7.54807920137734e-95	1	NID2
592	2.22697499825536e-97	1.40533940341129	0.27	0.114	6.4969768599102e-93	1	KCNT2
593	2.46997100785673e-97	1.05664140020571	0.341	0.162	7.20589341832122e-93	1	LOC112445193
594	2.78726776117507e-97	1.09884567509173	0.337	0.163	8.13157496645216e-93	1	OGT
595	5.66724911530423e-96	1.10659452347599	0.314	0.145	1.65336325689886e-91	1	CUL1
596	9.38039463314046e-96	1.42313041845138	0.253	0.105	2.7366363302724e-91	1	SQSTM1
597	1.73097122703001e-95	1.10360875022801	0.422	0.236	5.04993545773736e-91	1	ATF6
598	3.21115501325542e-94	1.31528936355082	0.253	0.104	9.36822363567138e-90	1	ZNF516
599	9.77894535017263e-94	1.41181067616705	0.263	0.112	2.85290951645936e-89	1	IP6K2
600	1.81945413641341e-93	1.243009587806	0.285	0.126	5.30807549757249e-89	1	CLMP
601	2.09813623746689e-93	1.14399611506209	0.382	0.2	6.12110265918591e-89	1	DENND2B
602	2.48434206144063e-93	1.18576881410499	0.27	0.117	7.24781953004689e-89	1	SMC5
603	6.13492636017251e-93	1.18343938057221	0.39	0.214	1.78980341631673e-88	1	NCK1
604	1.28165517946758e-91	1.06043614900341	0.281	0.124	3.73910082057871e-87	1	DAAM2
605	8.6456770624202e-86	1.08430873937465	0.268	0.118	2.52228982619047e-81	1	AGMO
606	1.14985897521959e-85	1.32146599480154	0.282	0.131	3.35459857430563e-81	1	EFNA5
607	2.68417791660295e-85	1.0153406970732	0.303	0.145	7.83082065389744e-81	1	ATG2A
608	4.41172606379375e-85	1.21138368453771	0.26	0.116	1.28707696185119e-80	1	PTPRT
609	1.49779529818689e-84	1.29095266342417	0.308	0.151	4.36966800293042e-80	1	CRY2
610	3.34388683803103e-84	1.24948682217295	0.264	0.119	9.75545546127173e-80	1	CAMKK2
611	5.34434562847774e-84	1.46071661433973	0.257	0.115	1.5591593936521e-79	1	RGMA
612	6.45054406223783e-84	1.08021536687809	0.465	0.289	1.88188172471727e-79	1	PKNOX2
613	1.03012704428481e-82	1.19153044678337	0.282	0.134	3.00529263899651e-78	1	SIN3A
614	1.04381515307762e-82	1.15742662284775	0.427	0.259	3.04522632758864e-78	1	PBX1
615	2.00010942831793e-81	1.0034719429827	0.386	0.215	5.83511924617473e-77	1	SPRED1
616	2.05905649598352e-81	1.06526589095306	0.311	0.155	6.00709142138233e-77	1	CNTNAP2
617	1.78986760125949e-80	1.12234944193636	0.568	0.412	5.22175973991444e-76	1	ATRN
618	1.6363586666192e-77	1.15797207141103	0.272	0.13	4.77391277399486e-73	1	LAPTM4A
619	2.85696862068018e-77	1.28025266296629	0.276	0.132	8.33492025397235e-73	1	ELF1
620	1.15512918345782e-74	1.06990800320703	0.258	0.12	3.36997387981984e-70	1	GNB1
621	6.36127343720005e-74	1.26426405022728	0.259	0.123	1.85583791256874e-69	1	CSMD1
622	1.48117802110093e-71	1.00361094664515	0.286	0.144	4.32118875875987e-67	1	GATAD2B
623	1.3008066940885e-70	1.07728000405464	0.262	0.127	3.79497344933378e-66	1	RNF19A
624	1.87434175840841e-69	1.23991542017107	0.263	0.13	5.46820464598071e-65	1	RFTN1
625	1.31080333420293e-67	1.07782939986997	0.254	0.122	3.82413764720362e-63	1	N4BP2L1
626	8.20684356281488e-67	1.00972040794033	0.404	0.242	2.39426454101561e-62	1	PPFIBP2
627	2.12203481151748e-66	1.003800075556	0.251	0.122	6.1908243591211e-62	1	STAU1
628	3.51308142055665e-66	1.00970442308094	0.256	0.126	1.0249063736332e-61	1	ZC3H11A
629	2.48408780292214e-64	1.08273601340466	0.414	0.262	7.24707775624506e-60	1	ZMIZ1
630	2.91362813769195e-22	1.00276896586287	0.337	0.252	8.50021872890251e-18	1	MYO10
631	0	4.65887807071938	0.979	0.183	0	2	POSTN
632	0	4.30700953901166	0.907	0.129	0	2	ENSCHIG00000001905
633	0	4.41726037226674	0.831	0.059	0	2	ENSCHIG00000017218
634	0	4.35653640576786	0.923	0.17	0	2	COL24A1
635	0	5.03676333577486	0.786	0.036	0	2	ENSCHIG00000023531
636	0	3.06463494699511	0.92	0.181	0	2	ENSCHIG00000005216
637	0	4.31349376646764	0.974	0.244	0	2	COL5A2
638	0	5.13915990852707	0.785	0.071	0	2	ASPN
639	0	5.98430514972047	0.744	0.04	0	2	COL6A6
640	0	4.62855717732345	0.773	0.075	0	2	ENSCHIG00000005649
641	0	3.53353415456656	0.946	0.267	0	2	EBF2
642	0	3.16550684280457	0.885	0.227	0	2	DCN
643	0	3.20586225481453	0.897	0.249	0	2	TANC2
644	0	2.48205739100738	0.84	0.199	0	2	ENSCHIG00000020381
645	0	3.29988649549824	0.785	0.145	0	2	LAMA4
646	0	3.32111384257312	0.858	0.218	0	2	PIEZO2
647	0	2.12491802725834	0.851	0.215	0	2	ENSCHIG00000026981
648	0	3.21959550975899	0.826	0.191	0	2	FAP
649	0	2.81220692817441	0.82	0.202	0	2	CDON
650	0	3.57417726215892	0.773	0.164	0	2	FAT4
651	0	2.54239283706973	0.783	0.176	0	2	P3H2
652	0	3.81524491182855	0.684	0.085	0	2	ENSCHIG00000026704
653	0	3.3851468197813	0.702	0.103	0	2	RIMS1
654	0	2.83812981975314	0.835	0.245	0	2	COL12A1
655	0	3.00436789693207	0.914	0.329	0	2	ANTXR1
656	0	4.14922546377166	0.665	0.081	0	2	SH3GL3
657	0	1.65410271797296	0.928	0.348	0	2	DLK1
658	0	3.06342815802827	0.953	0.382	0	2	COL1A2
659	0	3.0460355155204	0.977	0.411	0	2	DCLK1
660	0	3.61908900959214	0.736	0.173	0	2	MEOX2
661	0	1.84084546778216	0.745	0.182	0	2	ENSCHIG00000000949
662	0	3.82726917945335	0.908	0.347	0	2	TMTC2
663	0	3.26049383103194	0.78	0.225	0	2	KLHDC10
664	0	3.70945407124095	0.618	0.065	0	2	ENSCHIG00000016502
665	0	2.6537930985172	0.934	0.382	0	2	KLF12
666	0	5.55538385885116	0.572	0.02	0	2	ENSCHIG00000001896
667	0	3.57765277384481	0.644	0.094	0	2	PRICKLE1
668	0	2.68606545138399	0.957	0.411	0	2	RUNX1T1
669	0	3.97588226277967	0.615	0.075	0	2	FNDC1
670	0	2.4917708206597	0.727	0.188	0	2	STXBP6
671	0	3.78949589798029	0.661	0.127	0	2	ADAMTS19
672	0	2.90123818586748	0.699	0.165	0	2	LHFPL2
673	0	3.02270554013916	0.63	0.106	0	2	ENSCHIG00000008631
674	0	3.07689011484992	0.636	0.122	0	2	ROR2
675	0	3.81037492834687	0.7	0.187	0	2	SEMA3C
676	0	4.20746550116997	0.556	0.044	0	2	ENSCHIG00000005724
677	0	2.48630804958355	0.798	0.289	0	2	PCSK5
678	0	2.62568366140756	0.762	0.253	0	2	PLAGL1
679	0	3.33315546107859	0.6	0.094	0	2	MEIS2
680	0	1.75232469768963	0.866	0.369	0	2	PID1
681	0	3.01333976240823	0.597	0.1	0	2	ENSCHIG00000001920
682	0	2.88610585413252	0.647	0.151	0	2	ADAMTS12
683	0	3.07893678137256	0.743	0.251	0	2	CREB5
684	0	3.21502215434087	0.583	0.091	0	2	MAP1B
685	0	3.33166793797926	0.584	0.093	0	2	RAI14
686	0	3.51543256199159	0.556	0.069	0	2	ENSCHIG00000005225
687	0	2.68961616219322	0.656	0.17	0	2	DISP1
688	0	2.9347830472559	0.591	0.106	0	2	OGN
689	0	1.86698714080966	0.768	0.284	0	2	NCKAP5
690	0	4.08456905598306	0.586	0.104	0	2	EPHA3
691	0	2.43365069904158	0.656	0.175	0	2	SEMA5A
692	0	2.80534485871965	0.74	0.259	0	2	NCALD
693	0	2.31258875324177	0.74	0.26	0	2	AP3B1
694	0	2.98523878844635	0.596	0.116	0	2	ENSCHIG00000006638
695	0	2.65194964419796	0.844	0.368	0	2	BNC2
696	0	2.06029744315928	0.777	0.303	0	2	NOVA1
697	0	3.66889838471257	0.543	0.072	0	2	SGIP1
698	0	2.21227556246941	0.802	0.331	0	2	ADAMTSL3
699	0	1.92892140322596	0.677	0.208	0	2	VCAN
700	0	2.25382367261304	0.876	0.409	0	2	PLXDC2
701	0	3.1234198297306	0.594	0.128	0	2	PBX3
702	0	2.65467802182436	0.6	0.134	0	2	CAMK1D
703	0	1.69868389562278	0.725	0.261	0	2	PDGFD
704	0	3.28557215036667	0.536	0.073	0	2	ENSCHIG00000005230
705	0	2.06173581650816	0.725	0.264	0	2	GLI3
706	0	1.8134796785459	0.64	0.18	0	2	ENSCHIG00000022217
707	0	2.27530389809571	0.736	0.277	0	2	GLS
708	0	2.43579763008618	0.863	0.404	0	2	ZFHX4
709	0	2.54158898549958	0.677	0.219	0	2	XYLT1
710	0	2.59807916103241	0.617	0.159	0	2	NIBAN1
711	0	1.90109282771657	0.73	0.272	0	2	EBF3
712	0	2.00102117186388	0.714	0.26	0	2	TCF7L1
713	0	2.93202422193416	0.54	0.087	0	2	LUM
714	0	2.0657399573163	0.83	0.377	0	2	PRKD1
715	0	2.33926297132057	0.622	0.174	0	2	CPED1
716	0	2.49878943328095	0.593	0.145	0	2	LPAR1
717	0	5.55906473767708	0.462	0.015	0	2	ENSCHIG00000001194
718	0	1.61774244234924	0.897	0.45	0	2	GALNT17
719	0	2.42068256208584	0.577	0.131	0	2	MARCKS
720	0	2.22140368209461	0.596	0.151	0	2	ARB2A
721	0	2.70477551828915	0.511	0.069	0	2	ENSCHIG00000023311
722	0	3.50408885472454	0.514	0.074	0	2	ANGPTL1
723	0	2.71812958031652	0.539	0.101	0	2	ARHGAP28
724	0	2.17964962184869	0.874	0.436	0	2	NAALADL2
725	0	3.32719803720639	0.607	0.171	0	2	ADAMTSL1
726	0	1.6963620793118	0.745	0.311	0	2	SPARC
727	0	2.8061402955645	0.581	0.148	0	2	TIAM1
728	0	4.28582703033432	0.535	0.103	0	2	CA10
729	0	2.49256969309271	0.587	0.155	0	2	ITGAV
730	0	2.20809679923873	0.623	0.192	0	2	RABGAP1L
731	0	2.17379255648499	0.924	0.496	0	2	ZEB1
732	0	1.77839095867686	0.897	0.471	0	2	LIMCH1
733	0	2.12171329190763	0.735	0.309	0	2	PDS5B
734	0	2.07929239872031	0.64	0.215	0	2	PPIP5K2
735	0	1.12330848572269	0.675	0.252	0	2	SLC9A9
736	0	2.66947487652016	0.986	0.566	0	2	NFIB
737	0	2.59539152819486	0.992	0.577	0	2	DLC1
738	0	2.10894558135114	0.593	0.178	0	2	SH3PXD2B
739	0	1.85794639836467	0.702	0.289	0	2	CEP170
740	0	6.18771118107367	0.422	0.01	0	2	ENSCHIG00000005657
741	0	2.26347264304572	0.574	0.162	0	2	LVRN
742	0	2.19685373886462	0.62	0.213	0	2	SRGAP1
743	0	3.309545550582	0.567	0.161	0	2	ATP8B4
744	0	1.74440037304197	0.755	0.35	0	2	ADD3
745	0	3.35615410693858	0.479	0.077	0	2	MPPED2
746	0	1.97250746649601	0.786	0.385	0	2	GULP1
747	0	1.6716955052526	0.794	0.393	0	2	FMNL2
748	0	3.30349249902181	0.463	0.062	0	2	CDH11
749	0	2.20096926983586	0.529	0.129	0	2	ENSCHIG00000013418
750	0	4.29258509722214	0.438	0.038	0	2	ALDH1A3
751	0	2.31931209622939	0.523	0.124	0	2	MDFIC
752	0	2.29550367222359	0.582	0.187	0	2	SEC24D
753	0	2.12586021500185	0.53	0.137	0	2	ENSCHIG00000017596
754	0	2.04651584647095	0.527	0.138	0	2	ENSCHIG00000022255
755	0	2.64489532096214	0.526	0.138	0	2	PDE5A
756	0	3.71059128257919	0.423	0.036	0	2	ENSCHIG00000006222
757	0	2.29236958372913	0.531	0.145	0	2	KIF2A
758	0	2.03782364767812	0.494	0.109	0	2	TMEM132C
759	0	2.09290462006462	0.979	0.596	0	2	PTPRD
760	0	2.32140271361203	0.521	0.138	0	2	MEIS1
761	0	2.50298312599632	0.489	0.106	0	2	ENSCHIG00000007001
762	0	4.912704805406	0.394	0.013	0	2	ENSCHIG00000024488
763	0	2.376121574895	0.529	0.148	0	2	PRRC1
764	0	2.78766875273368	0.459	0.078	0	2	ENSCHIG00000001289
765	0	4.08719588936607	0.409	0.029	0	2	ENSCHIG00000022648
766	0	1.73238485024863	0.842	0.462	0	2	ZNF385D
767	0	3.50832188151848	0.449	0.07	0	2	CSRNP3
768	0	4.92998326159744	0.393	0.016	0	2	ENSCHIG00000023084
769	0	3.02005541355294	0.487	0.111	0	2	EPHA5
770	0	3.67303818375427	0.432	0.063	0	2	BMPER
771	0	3.57167256106047	0.439	0.072	0	2	PPP2R2B
772	0	3.48713272088781	0.405	0.039	0	2	ENSCHIG00000001686
773	0	2.32115978423152	0.499	0.133	0	2	TBC1D12
774	0	2.38216721271181	0.471	0.108	0	2	ENSCHIG00000011968
775	0	2.39678209345424	0.984	0.621	0	2	TCF7L2
776	0	2.57476438789536	0.448	0.087	0	2	IQGAP2
777	0	2.65729948826937	0.461	0.1	0	2	NHSL1
778	0	3.56925263397875	0.404	0.046	0	2	TMEM26
779	0	2.25171808791016	0.433	0.075	0	2	ENSCHIG00000001024
780	0	3.30160711568984	0.465	0.108	0	2	ERC2
781	0	1.28932778931261	0.963	0.607	0	2	GNAS
782	0	3.08823809561544	0.428	0.075	0	2	CEMIP2
783	0	2.80204820029994	0.443	0.091	0	2	MFAP5
784	0	3.50305997509537	0.401	0.052	0	2	ENSCHIG00000011003
785	0	1.41660503898435	0.942	0.595	0	2	BICC1
786	0	2.47376748939966	0.448	0.102	0	2	EPHB2
787	0	2.41336568888898	0.474	0.128	0	2	SEC23A
788	0	2.66051712276342	0.421	0.078	0	2	ENSCHIG00000011584
789	0	3.8492185866995	0.372	0.037	0	2	DPT
790	0	2.52938096962843	0.993	0.662	0	2	RBMS3
791	0	1.70752615580331	0.895	0.565	0	2	COL1A1
792	0	4.3198900122443	0.35	0.023	0	2	MEST
793	0	4.02326604280189	0.353	0.028	0	2	EPHA4
794	0	7.08920311028009	0.333	0.009	0	2	ENSCHIG00000007217
795	0	4.83655001429005	0.336	0.015	0	2	ENSCHIG00000001371
796	0	3.2366101431028	0.361	0.04	0	2	THBS2
797	0	5.22964522142149	0.322	0.011	0	2	ENSCHIG00000026756
798	0	3.88869527425703	0.336	0.028	0	2	ENSCHIG00000000866
799	0	4.0795506924016	0.331	0.024	0	2	TBX18
800	0	2.82543041241756	0.376	0.074	0	2	UGGT2
801	0	2.93784806350558	0.358	0.057	0	2	ENSCHIG00000017263
802	0	2.6188511885626	0.358	0.068	0	2	ENSCHIG00000009780
803	0	2.87547297205489	0.356	0.066	0	2	GALNT10
804	0	4.73050658212949	0.306	0.018	0	2	ENSCHIG00000008624
805	0	3.79783238620299	0.357	0.072	0	2	DKK2
806	0	2.95380301361198	0.336	0.053	0	2	TGFBI
807	0	3.46997535971127	0.337	0.061	0	2	COL11A1
808	0	4.72003199934988	0.298	0.027	0	2	BMP5
809	0	2.98756311631221	0.316	0.049	0	2	ENSCHIG00000009847
810	0	5.3153221385772	0.281	0.014	0	2	ENSCHIG00000022465
811	0	2.97839348764408	0.31	0.046	0	2	ENSCHIG00000022299
812	0	6.25556626060468	0.27	0.007	0	2	ENSCHIG00000019889
813	0	3.71432008254981	0.28	0.023	0	2	LRRC17
814	0	1.37406247163193	0.956	0.701	0	2	NFIA
815	0	5.31596326387692	0.263	0.009	0	2	ENSCHIG00000017846
816	0	3.4368541326029	0.287	0.034	0	2	CRISPLD1
817	0	2.97035783367983	0.294	0.042	0	2	ENSCHIG00000007336
818	0	1.40999158659817	0.954	0.708	0	2	LPP
819	0	3.47442258277866	0.269	0.025	0	2	ENSCHIG00000014253
820	0	4.13430578056056	0.26	0.02	0	2	ENSCHIG00000027123
821	0	3.56403827365333	0.258	0.022	0	2	GASK1B
822	0	3.81226566568692	0.268	0.033	0	2	DPP4
823	0	3.33332487435366	0.262	0.027	0	2	ENSCHIG00000017438
824	0	3.47963707183918	0.272	0.037	0	2	FGF7
825	3.48412120832801e-307	1.53886876444264	0.712	0.3	1.01645752131761e-302	2	UST
826	6.3099501791892e-304	1.2277048480935	0.605	0.174	1.84086486527666e-299	2	ENSCHIG00000009880
827	3.00778953302477e-303	1.37348708082888	0.628	0.225	8.77492518364647e-299	2	VIM
828	3.41170534835044e-299	2.29791121435399	0.366	0.073	9.95330918327757e-295	2	ENSCHIG00000009043
829	1.69882739517504e-298	2.1297132342423	0.458	0.116	4.95615904268367e-294	2	ENSCHIG00000026722
830	6.16463356738078e-297	2.43555081761671	0.457	0.124	1.79847019694767e-292	2	SVEP1
831	5.37282182743254e-296	3.1276416591516	0.26	0.035	1.56746703993517e-291	2	ENSCHIG00000002134
832	5.51903873449487e-296	3.11878741566019	0.331	0.064	1.61012436040153e-291	2	ADAMTS6
833	1.2566744156517e-295	1.10773158216589	0.98	0.772	3.66622194022228e-291	2	TCF12
834	2.29282254436018e-295	1.6944532776468	0.699	0.301	6.68908049091639e-291	2	EPS8
835	4.15147421826083e-295	1.71026232198279	0.628	0.222	1.21115108843541e-290	2	CLK1
836	1.03100163000829e-294	3.18073927144289	0.282	0.043	3.00784415538619e-290	2	GDAP2
837	7.46035800213259e-294	1.29100912011593	0.94	0.611	2.17648484354216e-289	2	TCF4
838	3.02489344156275e-290	3.39963096023683	0.252	0.033	8.82482412641516e-286	2	ENSCHIG00000007646
839	4.4322583413069e-289	2.00682194014729	0.521	0.166	1.29306704849288e-284	2	PTPN13
840	4.70477772448019e-286	3.13028688528022	0.252	0.034	1.37257185333985e-281	2	SRGAP3
841	8.53941874642842e-285	1.53636223175259	0.754	0.349	2.49129002508303e-280	2	ADGRL2
842	1.36841655060571e-284	3.04655480161006	0.266	0.039	3.99221844473708e-280	2	LMX1A
843	8.76091648659413e-281	1.64110361032898	0.644	0.258	2.55590977579897e-276	2	MCC
844	1.90543884134464e-280	1.55088176039942	0.735	0.35	5.55892727573884e-276	2	FBN1
845	3.57542703827839e-280	2.36933806964677	0.393	0.091	1.04309508414734e-275	2	ENSCHIG00000016989
846	6.78777118359453e-280	1.80317119412884	0.645	0.26	1.98026436510187e-275	2	MPZL1
847	4.37720214287519e-279	1.47742213286613	0.8	0.421	1.27700495316241e-274	2	RBMS1
848	3.08853087624218e-278	2.04934234647425	0.534	0.174	9.01047997834895e-274	2	COG3
849	3.48386457839982e-278	1.33868752396033	0.711	0.3	1.01638265210236e-273	2	DDR2
850	3.98018669361704e-277	2.60857609653995	0.294	0.05	1.16117966599583e-272	2	DTX1
851	7.46692992500183e-275	2.33515788311616	0.401	0.1	2.17840213632003e-270	2	FAM171A1
852	1.85384327107504e-272	2.08014263608845	0.523	0.174	5.40840235903432e-268	2	MIGA1
853	2.02450062143851e-272	2.46509328228614	0.369	0.084	5.90627811298471e-268	2	TRIM2
854	6.42209233333878e-272	1.58868217098123	0.724	0.33	1.87358121732826e-267	2	ZNF521
855	3.23886518189071e-269	1.5280072836268	0.754	0.375	9.44906528164796e-265	2	TTC3
856	4.98594231363418e-269	1.88999437297578	0.473	0.132	1.45459881057963e-264	2	ENSCHIG00000021790
857	2.94007143569731e-268	2.63975657184154	0.388	0.097	8.57736440650332e-264	2	CDH2
858	3.50474189664037e-268	2.57397236551956	0.315	0.06	1.02247340092586e-263	2	KIAA0825
859	3.1893637163351e-267	2.21261136359379	0.439	0.125	9.30464970603601e-263	2	NPAS2
860	5.10781751618266e-259	1.52047326556211	0.477	0.135	1.49015468217113e-254	2	ENSCHIG00000022444
861	2.46329312890013e-257	1.3564083472322	0.809	0.424	7.18641137425323e-253	2	SETBP1
862	2.35648431441998e-256	2.00610084441211	0.253	0.039	6.87480733888885e-252	2	WNT5A
863	4.14332055569622e-255	3.07319006003989	0.295	0.057	1.20877233891882e-250	2	CNTN3
864	1.56125493717908e-253	1.71515939248683	0.618	0.257	4.55480515372625e-249	2	IGF2R
865	4.52038766574173e-253	2.33252362047148	0.353	0.082	1.31877789760349e-248	2	DCBLD2
866	1.05377615443712e-252	1.81526058679829	0.507	0.161	3.07428655295484e-248	2	SGCE
867	2.43837398379319e-252	1.95784031891574	0.42	0.112	7.11371226031826e-248	2	ENSCHIG00000018541
868	6.82469398815957e-251	1.22595276935973	0.793	0.411	1.99103622410567e-246	2	SPATS2L
869	9.52592401417046e-251	1.72187897013241	0.643	0.279	2.77909307189409e-246	2	GALNT7
870	1.0197212172524e-250	1.93000998076613	0.432	0.117	2.97493467921214e-246	2	ENSCHIG00000026467
871	1.36424781552186e-250	2.1484241943219	0.471	0.148	3.98005657700349e-246	2	SOBP
872	7.68567151531679e-249	1.25754141954051	0.711	0.332	2.24221780787852e-244	2	FBN2
873	5.77191621782608e-247	2.10106852532518	0.388	0.098	1.68389883738858e-242	2	ENSCHIG00000007393
874	1.59522188095467e-246	1.60353732247413	0.64	0.268	4.65390031549716e-242	2	GTDC1
875	6.09996811604257e-245	2.37762476880592	0.308	0.062	1.77960469817426e-240	2	PCDHGC4
876	1.01546805963062e-244	2.90333020467764	0.266	0.046	2.96252651716637e-240	2	GNG2
877	6.65368151081967e-244	2.12752300808918	0.399	0.105	1.94114504396653e-239	2	ENSCHIG00000025004
878	1.95766379594885e-243	2.02019715657415	0.54	0.2	5.71128835830117e-239	2	CASD1
879	4.53958873358196e-241	1.52425666954351	0.742	0.386	1.3243796171352e-236	2	PHF21A
880	1.5371956841001e-240	1.83808844099431	0.59	0.246	4.48461468879364e-236	2	KAT6B
881	2.54919354497176e-240	2.31626712312946	0.323	0.07	7.43701724810062e-236	2	ENSCHIG00000017511
882	1.75399193046134e-239	1.94827212786603	0.513	0.184	5.11709605792792e-235	2	KANK1
883	2.26755320489351e-239	1.79327373367909	0.608	0.265	6.61535971995633e-235	2	PEAK1
884	3.84635574324136e-239	2.15104684500841	0.388	0.104	1.12213582453323e-234	2	SERPINH1
885	4.2257631502172e-239	1.8782918395905	0.611	0.27	1.23282414144437e-234	2	MMP16
886	1.02171812852062e-237	1.37261462512233	0.75	0.368	2.98076046814606e-233	2	CNTLN
887	4.67021864236247e-237	1.51264938762739	0.696	0.344	1.36248958672283e-232	2	EXT1
888	1.42959486657425e-235	1.90931139872609	0.544	0.211	4.17070006374372e-231	2	SEC24A
889	1.59738831708526e-235	1.89066183484158	0.427	0.128	4.66022067626454e-231	2	IGF1
890	8.76847282725426e-235	2.08817473101041	0.453	0.145	2.55811426262316e-230	2	WLS
891	1.18159308177881e-234	2.10342281426937	0.362	0.089	3.44717965678151e-230	2	ENSCHIG00000009410
892	3.34493451460069e-234	1.25118573758954	0.838	0.493	9.75851195289605e-230	2	FTO
893	5.21759296168282e-234	1.13185908910753	0.456	0.13	1.52218057064135e-229	2	ENSCHIG00000003841
894	1.45704896550183e-232	1.63942671497851	0.595	0.239	4.25079465195503e-228	2	LRCH3
895	4.7457441384049e-231	1.27315139783994	0.795	0.435	1.38452339493825e-226	2	RBM26
896	5.77328917123511e-231	2.92640430327216	0.404	0.128	1.68429938281613e-226	2	KHDRBS2
897	7.58085857059129e-231	1.99902315012587	0.395	0.106	2.2116396793843e-226	2	ENSCHIG00000019250
898	2.42203905909271e-230	2.13468186309892	0.421	0.127	7.06605675099707e-226	2	SLC10A7
899	6.0165935770647e-230	1.45544178518771	0.751	0.434	1.75528101017286e-225	2	CHD9
900	9.81986238833242e-229	1.95281420263139	0.485	0.171	2.8648466531721e-224	2	SNTB2
901	3.49404037611949e-228	2.05568107836458	0.419	0.126	1.0193513393291e-223	2	NCOA7
902	3.77084683807948e-228	1.53651501162598	0.711	0.37	1.10010685654131e-223	2	PARD3B
903	4.94408416159743e-228	2.29801822422823	0.355	0.091	1.44238711330443e-223	2	P4HA2
904	5.89535126146687e-228	2.15129635197823	0.36	0.092	1.71990977702035e-223	2	CD109
905	3.78748815410666e-227	2.57320744162222	0.285	0.058	1.10496179407908e-222	2	PAPSS1
906	1.07206756542407e-226	1.28312177527578	0.747	0.405	3.12764991536818e-222	2	FYN
907	2.57725487654578e-225	2.40128979625231	0.297	0.063	7.51888337683466e-221	2	TRERF1
908	6.46889158091526e-225	1.65351766935158	0.356	0.089	1.88723442981622e-220	2	ENSCHIG00000023338
909	2.64958569623536e-224	1.06845306226163	0.908	0.627	7.72990131019703e-220	2	RBFOX2
910	5.45978295114008e-224	1.40080509812594	0.619	0.267	1.59283707816561e-219	2	DPYSL3
911	3.59098858347587e-223	1.04136908712146	0.785	0.468	1.04763500934325e-218	2	RBPJ
912	2.07499339864172e-222	2.08617193512543	0.42	0.13	6.05358574119735e-218	2	GOLIM4
913	1.03691386535104e-220	1.38810218745739	0.748	0.416	3.02509251077513e-216	2	TNRC6A
914	2.01478992114283e-220	2.61157967396623	0.278	0.057	5.8779481159421e-216	2	ASXL3
915	8.76610447300211e-220	2.34522102429127	0.303	0.068	2.55742331895364e-215	2	EDNRA
916	1.87569547025625e-219	1.59588370517068	0.63	0.288	5.47215396492559e-215	2	ASPH
917	8.26117600381878e-219	1.51277528965043	0.42	0.127	2.41011548735409e-214	2	RGL1
918	1.71556367192573e-218	2.48104687221057	0.275	0.056	5.00498545647614e-214	2	DSE
919	3.99332206810568e-218	1.40011610313347	0.495	0.164	1.16501178014915e-213	2	EPB41L3
920	1.07600329972934e-217	1.85879501009446	0.483	0.175	3.13913202663037e-213	2	DNM3
921	2.07270149131466e-217	1.65572442002992	0.433	0.127	6.04689933076139e-213	2	BRD10
922	2.19107235344666e-217	1.65647454329529	0.544	0.21	6.39223448394529e-213	2	ZFP36L1
923	7.42319646179378e-216	2.01701286283866	0.406	0.122	2.16564333576372e-211	2	SCFD1
924	1.45610197919435e-215	1.58050060385898	0.561	0.233	4.24803191410158e-211	2	SH3D19
925	1.989324429307e-215	2.27167778789331	0.324	0.077	5.80365509006024e-211	2	ENSCHIG00000013568
926	6.33148329942742e-215	2.54436635423317	0.256	0.048	1.84714693777496e-210	2	ENSCHIG00000016679
927	1.43971718366707e-213	1.55606299848717	0.657	0.312	4.2002309116303e-209	2	EPC1
928	2.57707606735932e-213	2.22337066496914	0.339	0.085	7.51836171891409e-209	2	ENSCHIG00000022480
929	1.46798439574283e-212	1.32964417721377	0.692	0.338	4.28269767614015e-208	2	DLG1
930	2.50111616517236e-210	1.90342491464476	0.432	0.143	7.29675630027385e-206	2	FAM114A1
931	2.5161484665822e-210	1.45506510726143	0.481	0.163	7.34061153640692e-206	2	CDKN1C
932	1.57762213084161e-209	1.12265000011331	0.748	0.366	4.60255480451732e-205	2	ZEB2
933	9.5653807132915e-209	2.12648185610967	0.367	0.105	2.79060416929566e-204	2	APBA1
934	1.68852401428843e-207	1.79398053738154	0.394	0.12	4.92609995928505e-203	2	FN1
935	3.00170878697343e-207	1.18978603765519	0.855	0.61	8.75718521511629e-203	2	MED13L
936	9.9805307714116e-205	2.40114370046251	0.297	0.07	2.91172004725162e-200	2	DENND2C
937	5.28044856953177e-204	2.44434241557994	0.261	0.053	1.5405180656752e-199	2	ENSCHIG00000025903
938	3.73228307238175e-203	2.44809637134798	0.269	0.057	1.08885626353665e-198	2	ENSCHIG00000013372
939	9.76339009316207e-203	1.30580223022701	0.732	0.404	2.8483714257791e-198	2	PTBP2
940	1.69793359025295e-202	1.34266868622166	0.715	0.381	4.95355145620396e-198	2	EPB41L2
941	2.91331017057256e-202	1.84700149304845	0.432	0.145	8.49929109162838e-198	2	PRDM5
942	7.56975859047234e-202	1.77812459445268	0.472	0.174	2.2084013711844e-197	2	VSTM4
943	1.48375496418436e-201	2.60505693084025	0.266	0.057	4.32870673251146e-197	2	BOC
944	1.05574042009656e-200	1.41908016417945	0.641	0.311	3.08001710158971e-196	2	ANTXR2
945	2.67010733497443e-200	1.80575896797687	0.45	0.158	7.78977113905441e-196	2	SULF1
946	3.97111543775481e-199	1.49748221226135	0.574	0.255	1.15853321781059e-194	2	JAZF1
947	3.23765451170339e-198	1.45523581002871	0.601	0.27	9.44553327244346e-194	2	DOCK7
948	9.5399247288758e-198	2.02837156897951	0.348	0.097	2.78317764040223e-193	2	TTYH3
949	1.51144991756376e-197	1.58152015859182	0.556	0.226	4.40950398950052e-193	2	SEMA3A
950	3.18208053496583e-197	2.09898754308308	0.402	0.13	9.28340175270931e-193	2	CCDC171
951	1.29746841307626e-195	1.88211070547898	0.383	0.115	3.78523434830869e-191	2	AFG2A
952	1.00072407928298e-194	1.31746629243434	0.648	0.325	2.91951242890017e-190	2	ATRNL1
953	2.96836625467641e-194	1.52465887630259	0.624	0.311	8.65991171139295e-190	2	NAV3
954	2.68999123059631e-193	1.53421464280934	0.622	0.314	7.84778041614168e-189	2	EHBP1
955	3.41085120732448e-193	2.44760912776492	0.263	0.058	9.95081731224845e-189	2	S100A13
956	2.25568619794669e-192	1.18657187946112	0.751	0.413	6.58073891388968e-188	2	STARD13
957	2.48588606315355e-192	1.52370054106045	0.441	0.154	7.25232400064416e-188	2	ADAMTS2
958	6.49144909383688e-192	1.15166220556466	0.814	0.53	1.89381535863597e-187	2	TTC28
959	1.49806117597727e-191	2.34966371180916	0.271	0.061	4.37044367479609e-187	2	ENSCHIG00000015659
960	3.43013144235567e-190	2.44619043054737	0.265	0.06	1.00070654699284e-185	2	PLEKHH2
961	2.09440027704142e-185	1.37093474083565	0.674	0.354	6.11020336824064e-181	2	ZNF148
962	3.25991955891417e-185	1.02637842267398	0.906	0.728	9.51048932117619e-181	2	SBF2
963	4.83586869212695e-185	1.65953058577088	0.493	0.2	1.41081633224112e-180	2	SUCLG2
964	6.60511344031987e-185	1.25722639695294	0.842	0.657	1.92697579507892e-180	2	PDE7B
965	1.29865769290016e-184	1.414565719165	0.662	0.364	3.78870395326694e-180	2	SASH1
966	1.47444551017852e-184	1.04950393906331	0.505	0.174	4.30154733139483e-180	2	ENSCHIG00000022729
967	1.62852933293997e-184	2.07274719403761	0.295	0.074	4.75107147591906e-180	2	ENSCHIG00000013412
968	2.88839553396173e-184	2.1396990643732	0.311	0.084	8.42660513077995e-180	2	ARNT2
969	9.02605644462846e-183	2.04009906570964	0.3	0.078	2.63326170715591e-178	2	CST3
970	4.52826754070738e-181	1.71139653314758	0.375	0.114	1.32107677232597e-176	2	ENSCHIG00000016416
971	2.70700488661921e-179	1.47504832849824	0.6	0.291	7.89741605622287e-175	2	DYM
972	6.38673002710253e-179	1.74475116775095	0.381	0.124	1.86326461810689e-174	2	CLMP
973	5.15032708182765e-178	1.54814812598526	0.533	0.23	1.5025564228524e-173	2	ACAP2
974	4.9659915402304e-177	1.60315442712138	0.47	0.18	1.44877837194682e-172	2	RIMKLB
975	5.19939156788948e-176	2.08922159184784	0.311	0.087	1.51687049601608e-171	2	CDIN1
976	7.32433630405447e-176	2.09029366719025	0.3	0.081	2.13680187334485e-171	2	COPB1
977	3.14465074406472e-175	1.43688070094795	0.464	0.169	9.17420408073442e-171	2	SCN5A
978	9.18580604274577e-175	1.90990188243458	0.376	0.125	2.67986705491065e-170	2	MYOF
979	1.25377846542961e-174	2.46385677807978	0.252	0.058	3.65777329504436e-170	2	ELOVL6
980	1.08720612821077e-173	1.9935595955734	0.333	0.098	3.17181515844211e-169	2	IL17RD
981	1.55357273867199e-173	1.35065622825136	0.466	0.181	4.53239310780168e-169	2	PHLDB2
982	1.65875593897196e-172	2.05009654519154	0.312	0.088	4.8392545763568e-168	2	PLCG1
983	1.77003908574744e-172	2.13938483820632	0.292	0.076	5.16391202875957e-168	2	MBIP
984	2.36382545198565e-172	2.1011804659201	0.26	0.062	6.89622437362295e-168	2	LRRK1
985	2.73172500948233e-172	2.27436399285611	0.263	0.064	7.96953454266374e-168	2	CEP89
986	4.60410746938524e-172	1.86969294799839	0.42	0.156	1.34320231311845e-167	2	SCAMP1
987	6.95073794062884e-172	1.61687640320967	0.463	0.18	2.02780828679906e-167	2	BTRC
988	1.30072707175915e-171	1.90725056478699	0.34	0.103	3.79474115915015e-167	2	SMARCAD1
989	2.14776699110962e-171	1.81807607029237	0.401	0.14	6.26589541986321e-167	2	GOPC
990	5.84532789708865e-171	1.88034450714732	0.504	0.231	1.70531596069664e-166	2	ARHGAP20
991	1.30890633803381e-168	1.2099115660061	0.731	0.452	3.81860335057985e-164	2	SF3B1
992	3.16795692642246e-168	1.53067873979794	0.513	0.222	9.24219753714489e-164	2	NEO1
993	3.72903124585792e-167	2.12612362004305	0.323	0.098	1.08790757566659e-162	2	FST
994	1.51400157967591e-166	2.08005746454505	0.287	0.077	4.41694820854651e-162	2	COPG1
995	3.4428568466327e-166	1.44328828264905	0.527	0.234	1.00441905643662e-161	2	CACHD1
996	5.49483153329516e-166	1.75559925437983	0.433	0.164	1.60306215152353e-161	2	EML4
997	8.02370453642973e-166	2.24576785162903	0.27	0.07	2.34083556145801e-161	2	CMAS
998	1.68191043392787e-165	1.44652372984457	0.517	0.221	4.90680549994118e-161	2	EFR3A
999	2.00139098418042e-165	1.35540063251858	0.653	0.351	5.83885805724797e-161	2	IGF2BP2
1000	2.94263668027564e-165	1.63494914753045	0.388	0.128	8.58484825103615e-161	2	ENSCHIG00000019051
1001	6.5309925252883e-165	1.25343460131435	0.697	0.403	1.90535175932761e-160	2	SCAF8
1002	6.5981521760802e-165	1.75365299217995	0.34	0.103	1.92494491584964e-160	2	ENSCHIG00000023288
1003	5.75266431574751e-164	2.18807907734773	0.287	0.079	1.67828228747618e-159	2	DNAI7
1004	1.28507115002169e-163	2.17202764822355	0.304	0.088	3.74906657307328e-159	2	HLTF
1005	1.57825649499091e-163	1.68366055989035	0.403	0.142	4.60440549848649e-159	2	RAB11FIP2
1006	5.19697260013721e-163	1.5526491891457	0.434	0.167	1.51616478636403e-158	2	FNBP1
1007	3.74146724474979e-162	1.81887735022133	0.402	0.149	1.0915356539833e-157	2	HECW2
1008	5.97785675266382e-161	1.33979332058806	0.523	0.227	1.74397992902214e-156	2	FNBP1L
1009	7.28423835952565e-161	1.24078655633479	0.45	0.175	2.12510369900801e-156	2	GAREM1
1010	2.57523046675234e-160	1.30395335896593	0.387	0.131	7.51297736370328e-156	2	RHOJ
1011	1.23850939607993e-158	1.92297001425112	0.335	0.107	3.61322731212358e-154	2	GFPT1
1012	1.54532048657955e-158	1.46667336115653	0.489	0.206	4.50831798754718e-154	2	ZMYM4
1013	2.51910966344891e-158	2.18345353970994	0.297	0.086	7.34925053214585e-154	2	B3GLCT
1014	1.49649181580063e-157	1.10402465765604	0.739	0.449	4.36586522341675e-153	2	CDC42BPA
1015	1.49955201774175e-157	1.39091541158508	0.546	0.256	4.37479305655979e-153	2	PRKACB
1016	2.56055696769362e-157	1.2838742107174	0.726	0.442	7.47016889754935e-153	2	PPP1R12A
1017	4.69043502388482e-157	1.95291060614764	0.282	0.076	1.36838751386816e-152	2	ENSCHIG00000015711
1018	7.58857914924183e-157	2.26737889386576	0.253	0.064	2.21389208099981e-152	2	RALA
1019	2.27528461990895e-156	1.72102283828787	0.432	0.175	6.63791535012236e-152	2	SMURF2
1020	6.58015019594574e-156	1.58543578121901	0.446	0.178	1.91969301816521e-151	2	COG5
1021	6.78491517500305e-156	1.31174499969573	0.63	0.34	1.97943115315539e-151	2	RBM6
1022	1.58683810545583e-154	1.55519976639839	0.466	0.194	4.62944148885683e-150	2	PKD2
1023	2.34248100810146e-154	2.63393614890085	0.26	0.07	6.83395409303521e-150	2	NTRK2
1024	9.35295962388087e-151	1.8627529509862	0.277	0.076	2.72863244067101e-146	2	ENSCHIG00000024010
1025	1.47698912229115e-150	1.11591228333617	0.588	0.274	4.30896806537219e-146	2	ENAH
1026	1.41107003715635e-149	1.2688719511191	0.592	0.308	4.11665572639994e-145	2	TGFB2
1027	1.48022994146948e-149	1.82653337967004	0.334	0.108	4.31842283124307e-145	2	FIGN
1028	3.20613277580049e-148	1.66072626699288	0.406	0.159	9.35357176012035e-144	2	SEC31A
1029	3.97272564823003e-148	1.86139292678521	0.381	0.146	1.15900298061463e-143	2	CPNE8
1030	8.32938613253039e-147	1.86950522076812	0.308	0.097	2.43001511030442e-142	2	RCN2
1031	1.21823046847707e-146	1.75853449180172	0.366	0.132	3.55406556873501e-142	2	MTX2
1032	9.68452973680428e-146	2.08533991486089	0.25	0.067	2.82536470541528e-141	2	CCBE1
1033	1.28790800057105e-145	2.11577828997691	0.342	0.122	3.75734280086599e-141	2	SFMBT2
1034	3.63613798984573e-145	2.11577766589052	0.258	0.07	1.06080689715759e-140	2	EIF2AK3
1035	1.36790568288217e-144	1.84703296439937	0.283	0.081	3.99072803924043e-140	2	ENSCHIG00000005880
1036	2.97238889163629e-144	1.70281060750052	0.406	0.161	8.67164735245971e-140	2	SUPT20H
1037	8.89856646012657e-143	1.53268294632219	0.424	0.175	2.59606777907733e-138	2	LRIG3
1038	1.17694805839488e-142	1.87226177759144	0.294	0.091	3.43362826556122e-138	2	ARMC9
1039	1.75661584608078e-142	1.10116857925721	0.701	0.426	5.12475106935606e-138	2	CDKAL1
1040	5.76366208574352e-142	1.27526234146669	0.508	0.225	1.68149077689482e-137	2	UBE2E3
1041	6.9205886707478e-142	1.5844518274019	0.377	0.14	2.01901253880396e-137	2	EML1
1042	9.29679754038388e-142	2.04047404597732	0.255	0.069	2.71224771443159e-137	2	ENSCHIG00000025826
1043	6.80920420516224e-141	1.60043752526146	0.4	0.155	1.98651723481403e-136	2	NDUFS4
1044	8.88787854988576e-141	1.88007803028232	0.265	0.074	2.59294968814367e-136	2	ENSCHIG00000010197
1045	1.46839074373206e-140	1.07802256493995	0.658	0.384	4.28388315576392e-136	2	APP
1046	1.79918554523684e-140	1.92224695069708	0.276	0.082	5.24894390967395e-136	2	GALNT16
1047	3.89378375945026e-140	1.64634608856723	0.383	0.144	1.13597247398202e-135	2	EIF2A
1048	8.76971288531795e-140	1.19224563938993	0.628	0.339	2.55847603716266e-135	2	STAU2
1049	4.35965252062547e-139	1.69141023466983	0.355	0.13	1.27188502636728e-134	2	TTC21B
1050	4.75897517263341e-139	1.91549383633707	0.302	0.098	1.38838341686407e-134	2	SMURF1
1051	1.53207626150918e-137	1.60110242451935	0.406	0.165	4.46967928532688e-133	2	FOCAD
1052	1.70061930080932e-137	1.42272631615609	0.513	0.251	4.96138674818111e-133	2	VPS8
1053	1.41027197840709e-136	1.83162019686985	0.275	0.082	4.11432746980483e-132	2	NFATC2IP
1054	3.87277488630932e-136	1.5530279015066	0.373	0.14	1.12984334533188e-131	2	MRPS6
1055	3.96448826778263e-136	1.51959125258696	0.426	0.178	1.1565998072429e-131	2	SREBF2
1056	2.48992776549344e-135	1.45699140373231	0.456	0.207	7.26411526305057e-131	2	DYNC2H1
1057	7.29322130897987e-135	1.10933078981446	0.64	0.372	2.12772438468179e-130	2	RBM39
1058	9.3738382991856e-135	2.14262069451757	0.254	0.073	2.73472358540441e-130	2	SFXN1
1059	2.34140264240185e-134	1.49643490489452	0.427	0.181	6.83080806894316e-130	2	OCIAD1
1060	3.62652600224393e-134	1.77908083750576	0.338	0.122	1.05800269589464e-129	2	SNCAIP
1061	1.16364800572208e-132	1.56655472985383	0.375	0.144	3.3948266918936e-128	2	ADGRA2
1062	4.29240030843268e-131	1.10049990442294	0.582	0.309	1.25226486598215e-126	2	FUS
1063	9.75021171548537e-131	1.13867026318454	0.568	0.289	2.8445267658757e-126	2	GTF2I
1064	1.3175891491758e-130	1.19850435166994	0.403	0.156	3.84393458380547e-126	2	STK39
1065	2.30270280732528e-130	1.38717013484417	0.534	0.278	6.71790517009078e-126	2	SRPK2
1066	1.22387743577199e-129	1.45716223348686	0.588	0.362	3.5705400311212e-125	2	CCSER1
1067	1.57475319995354e-129	1.75380256787673	0.318	0.11	4.59418498554446e-125	2	SPICE1
1068	4.96301535853465e-129	1.18694736376653	0.563	0.296	1.4479101006989e-124	2	BPTF
1069	7.27519341089559e-129	1.96837483058691	0.317	0.115	2.12246492569468e-124	2	ADGRL3
1070	2.02769957056495e-128	1.35099602279422	0.409	0.163	5.91561072716618e-124	2	CCDC88A
1071	3.65583483707774e-128	1.29695242079465	0.32	0.106	1.06655325536906e-123	2	ENSCHIG00000002560
1072	1.59821836634986e-127	1.18258267871531	0.524	0.263	4.66264226198908e-123	2	NFIX
1073	3.38651403781349e-127	1.34259577728833	0.445	0.197	9.87981605391707e-123	2	KIFAP3
1074	1.65429696069227e-126	1.43530101015483	0.477	0.229	4.82624595312364e-122	2	EVI5
1075	9.32944206518651e-126	1.38166954323677	0.515	0.264	2.72177142809751e-121	2	CERT1
1076	2.11691833991351e-125	1.54025055530175	0.368	0.146	6.17589756486369e-121	2	RUFY3
1077	7.74601434177299e-125	1.33231032556818	0.482	0.235	2.25982222406885e-120	2	NUMB
1078	2.29366916497108e-123	1.85977340718839	0.252	0.076	6.69155042188664e-119	2	SEPTIN8
1079	4.77833161639734e-123	1.42527834185348	0.389	0.161	1.39403046576776e-118	2	DISC1
1080	1.02234228408632e-122	1.61712018150101	0.382	0.159	2.98258137959344e-118	2	APPBP2
1081	4.05979478281099e-122	1.44707164253356	0.388	0.163	1.18440452993728e-117	2	LCLAT1
1082	5.14354772711559e-122	1.54158862862968	0.441	0.204	1.5005786139087e-117	2	RFX3
1083	2.95051273092799e-120	1.15662218070818	0.525	0.273	8.60782584120933e-116	2	NOTCH2
1084	3.58067031907047e-120	1.47396771204434	0.365	0.147	1.04462475888562e-115	2	ARL13B
1085	3.89099517593357e-120	1.20460234296183	0.461	0.21	1.13515893262686e-115	2	DDX5
1086	6.34044278256026e-120	1.84577973006141	0.259	0.08	1.84976077738413e-115	2	ENSCHIG00000022437
1087	8.35619935485168e-120	1.34512458242604	0.317	0.109	2.43783759978443e-115	2	ENSCHIG00000027245
1088	9.93265475130525e-120	1.43336237491121	0.402	0.174	2.89775269714579e-115	2	LRIG2
1089	2.19885522361558e-119	1.7042936732916	0.305	0.109	6.4149402293761e-115	2	SUB1
1090	3.16785327326243e-119	1.0097477228333	0.612	0.343	9.24189513941581e-115	2	GSK3B
1091	5.01419501887458e-119	1.53096926930351	0.388	0.166	1.46284125480647e-114	2	NRDC
1092	1.20426476182721e-118	1.10783338935189	0.621	0.365	3.5133220161547e-114	2	LRP6
1093	1.26254808355741e-118	1.513168833434	0.541	0.3	3.6833577789704e-114	2	ENOX1
1094	1.57386387300709e-118	1.23766143904241	0.545	0.301	4.59159046311087e-114	2	PDS5A
1095	1.60139994582331e-118	1.06511146258146	0.645	0.394	4.67192420194493e-114	2	RBM5
1096	1.65848741780287e-118	1.51196852969313	0.396	0.171	4.8384711926981e-114	2	TBCK
1097	1.82401398951961e-118	1.04756103262973	0.683	0.437	5.32137841302452e-114	2	ZNF704
1098	1.04691622806475e-117	1.65905183461283	0.294	0.102	3.05427340375611e-113	2	PPIB
1099	1.40114024918758e-117	1.62407868755955	0.336	0.13	4.08768656297983e-113	2	STAM2
1100	1.8224491709134e-117	1.45580155903481	0.43	0.199	5.31681321122276e-113	2	ARHGAP42
1101	5.49232954829186e-117	1.38941917297207	0.403	0.179	1.60233222241867e-112	2	MAPRE2
1102	1.08232493990216e-116	1.14602698352853	0.616	0.366	3.15757477967057e-112	2	FER
1103	1.82229410780381e-116	1.3885937163731	0.44	0.207	5.31636083010684e-112	2	NBEAL1
1104	2.63797182825671e-116	1.73593244525787	0.302	0.109	7.69601901175614e-112	2	MAP3K13
1105	3.77858368522581e-116	1.29966759478332	0.453	0.218	1.10236400432778e-111	2	SPRED1
1106	3.32085111809484e-115	1.14334864912419	0.566	0.316	9.68825105192987e-111	2	NSD3
1107	4.41054758245047e-115	1.49526035888953	0.373	0.155	1.2867331517041e-110	2	PRMT9
1108	4.58330690865732e-115	1.73075805740268	0.314	0.12	1.33713395753169e-110	2	KCNT2
1109	1.56415504481935e-114	1.11630617976124	0.55	0.305	4.56326592775597e-110	2	ARHGAP21
1110	1.78482853914686e-114	1.46143979981748	0.301	0.105	5.20705878010704e-110	2	C3orf70
1111	4.77786780887892e-114	1.76962191168301	0.272	0.092	1.39389515456233e-109	2	KIF3A
1112	1.23449928436296e-113	1.36650882227044	0.372	0.155	3.6015282122005e-109	2	P4HA1
1113	1.34019732190907e-113	1.60096573822304	0.306	0.112	3.90989166693752e-109	2	PARVA
1114	3.165058914596e-113	1.68463715619356	0.357	0.151	9.23374287744238e-109	2	CTNND2
1115	4.02312028142501e-113	1.02462363014251	0.623	0.369	1.17370511090293e-108	2	COP1
1116	9.41042813880145e-113	1.45131109983139	0.387	0.17	2.74539830521393e-108	2	SKIC3
1117	2.76197688383061e-112	1.17244816739388	0.474	0.23	8.05779136088743e-108	2	RASA1
1118	2.88108369046952e-112	1.87279507918969	0.261	0.087	8.40527355857579e-108	2	CPLANE1
1119	4.64206035635962e-112	1.25684328594534	0.514	0.27	1.35427468836436e-107	2	TDRD3
1120	1.86974371249209e-111	1.24504092409203	0.404	0.172	5.45479030682442e-107	2	HCFC2
1121	2.00009202956567e-111	1.26736947885738	0.534	0.3	5.83506848705488e-107	2	SLC2A13
1122	4.5575831697909e-111	1.18678501158301	0.475	0.234	1.3296293139548e-106	2	CLTC
1123	9.90602309309756e-110	1.40842177996207	0.327	0.128	2.88998317718028e-105	2	DLG5
1124	5.07747126464474e-109	1.62412698915487	0.259	0.085	1.48130146674746e-104	2	ENSCHIG00000006062
1125	5.27381120893422e-109	1.70787159023986	0.278	0.099	1.53858168209447e-104	2	ENPP1
1126	1.23566006199896e-108	1.52974407768229	0.36	0.152	3.60491466487576e-104	2	KLHDC2
1127	2.45353693130004e-108	1.45998399654504	0.285	0.098	7.15794864337472e-104	2	ENSCHIG00000015055
1128	3.10167062758666e-108	1.19984125101121	0.437	0.204	9.04881388892132e-104	2	ADAM19
1129	9.10973743442295e-108	1.5903497300517	0.329	0.132	2.65767479911855e-103	2	NLN
1130	1.4849774333668e-107	1.00050071145637	0.647	0.384	4.33227316410429e-103	2	GNAQ
1131	2.43187145615455e-107	1.76354794587906	0.264	0.09	7.09474178618528e-103	2	FAM204A
1132	1.84158861782827e-106	1.09698921385882	0.544	0.299	5.37265063365219e-102	2	ZNF644
1133	3.66358564451949e-106	1.03147298666729	0.437	0.206	1.06881447593212e-101	2	DENND2B
1134	5.83267419178363e-106	1.86201524337686	0.253	0.086	1.70162436871096e-101	2	GARS1
1135	1.23884313854444e-105	2.224937769329	0.286	0.111	3.61420097238955e-101	2	PDE1A
1136	1.60748299263964e-105	1.2103198547745	0.48	0.249	4.68967088272688e-101	2	TCERG1
1137	1.66198052248936e-105	1.51824817369107	0.345	0.144	4.84866197631046e-101	2	IFT74
1138	2.35019436290778e-103	1.27474158536334	0.402	0.182	6.85645703434716e-99	2	CEP120
1139	6.12605042213608e-103	1.17751402128297	0.437	0.21	1.78721395015398e-98	2	DYNC1I2
1140	1.2375048314303e-102	1.22230763602303	0.472	0.248	3.61029659521475e-98	2	PPP2R5C
1141	3.16541231384433e-102	1.65670068758532	0.272	0.097	9.23477388440945e-98	2	ATG4C
1142	1.20613581072287e-101	1.62435140003396	0.415	0.205	3.51878061420289e-97	2	PDCD4
1143	2.26937335402278e-101	1.11236309601705	0.522	0.285	6.62066982302606e-97	2	PKN2
1144	2.44281296972221e-100	1.46393818597563	0.369	0.162	7.12666255786757e-96	2	USO1
1145	5.4635156561882e-100	1.47278897371835	0.273	0.097	1.59392605753635e-95	2	ENSCHIG00000011333
1146	1.90422208319084e-99	1.68664397952174	0.26	0.093	5.55537750550095e-95	2	SPTLC1
1147	2.25060134033052e-99	1.10187259519297	0.529	0.294	6.56590435028027e-95	2	PCM1
1148	1.65359352883076e-98	1.19189475308636	0.437	0.221	4.82419376101087e-94	2	THADA
1149	2.97440881112464e-98	1.65254690018526	0.328	0.139	8.67754026557501e-94	2	ADAM9
1150	7.88695038459753e-98	1.0413027976909	0.582	0.351	2.30093890520248e-93	2	RSF1
1151	1.72520915166567e-97	1.43387884860883	0.364	0.162	5.03312517906943e-93	2	YEATS2
1152	1.88560752771873e-97	1.5267888711065	0.254	0.09	5.50107140136663e-93	2	CD44
1153	2.49351865400339e-97	1.22122308825453	0.446	0.231	7.27459132118949e-93	2	AGO3
1154	2.96560027599891e-97	1.32535173178612	0.358	0.157	8.65184224519923e-93	2	SRSF7
1155	6.44321355130757e-96	1.54848879908349	0.277	0.104	1.87974312145847e-91	2	ZMYM2
1156	7.1673251404158e-96	1.31605858975417	0.376	0.17	2.09099543646491e-91	2	EIF4G2
1157	8.02892411018653e-96	1.40507443533316	0.322	0.133	2.34235831990582e-91	2	ZNF618
1158	2.24585635745411e-95	1.36223489994507	0.38	0.179	6.55206133723663e-91	2	CSPP1
1159	2.78922713662603e-95	1.52667173753641	0.296	0.118	8.13729124839279e-91	2	IFT43
1160	3.46797743448739e-95	1.49622208425263	0.258	0.093	1.01174773673735e-90	2	IGFBP7
1161	3.59732172230264e-93	1.21951199409063	0.365	0.167	1.04948263926457e-88	2	HS2ST1
1162	6.60497246876985e-93	1.31312846957395	0.358	0.159	1.92693466803892e-88	2	SESN3
1163	2.04490584460728e-92	1.27152760358799	0.375	0.172	5.96580831105727e-88	2	PRRX1
1164	4.21445057884022e-92	1.05368664481758	0.576	0.353	1.22952381187085e-87	2	MLLT10
1165	5.78460061490289e-92	1.4030001502022	0.318	0.134	1.68759938339177e-87	2	SSR1
1166	1.39239850666583e-90	1.21166620301963	0.422	0.213	4.0621834033469e-86	2	MAP4K5
1167	2.12342242048732e-90	1.37058100956209	0.326	0.141	6.19487256952969e-86	2	SMC3
1168	3.44392212217511e-90	1.01027970406065	0.554	0.331	1.00472983992337e-85	2	MAP2K5
1169	5.64402737701003e-90	1.6045904731165	0.261	0.099	1.64658854696891e-85	2	SEC22A
1170	6.18374997275854e-90	1.04897318604715	0.522	0.301	1.80404721705258e-85	2	PTPRA
1171	6.58308717248773e-90	1.4382749362951	0.337	0.15	1.92054985170157e-85	2	KLHL2
1172	1.58372941630653e-89	1.75441567510673	0.277	0.112	4.62037219913268e-85	2	WDPCP
1173	4.6537404026284e-88	1.1431469540887	0.365	0.17	1.35768222506281e-83	2	DGKH
1174	5.54240987554063e-88	1.32015516583568	0.305	0.127	1.61694265709022e-83	2	SERINC5
1175	6.45540666857662e-88	1.71745236577867	0.253	0.096	1.88330034149054e-83	2	MED12L
1176	7.4194395723979e-88	1.20432681043751	0.292	0.119	2.16454730085136e-83	2	PLEKHG1
1177	4.05326525634767e-87	1.23117451735794	0.354	0.161	1.18249960588687e-82	2	SPART
1178	5.36434408582434e-87	1.59584558023135	0.253	0.095	1.56499374359839e-82	2	TP53BP1
1179	9.97881515353383e-87	1.31595107480874	0.411	0.213	2.91121953289196e-82	2	TMEM117
1180	1.60768578282855e-86	1.27906777097035	0.388	0.192	4.69026250282401e-82	2	EEA1
1181	2.96173414071537e-86	1.17618471606038	0.414	0.212	8.64056318212303e-82	2	SMARCC1
1182	3.65598646438473e-86	1.06324116311704	0.509	0.296	1.0665974911196e-81	2	SMARCA2
1183	6.97942336888885e-86	1.15089375808783	0.312	0.133	2.03617697363963e-81	2	PDGFRA
1184	9.06309131589751e-86	1.15119839671772	0.485	0.279	2.64406626049994e-81	2	VTI1A
1185	1.06861197318947e-85	1.530349105714	0.253	0.096	3.11756857058295e-81	2	CXCL12
1186	1.1659226682951e-84	1.01553675657405	0.505	0.287	3.40146279248412e-80	2	MAGI3
1187	2.21023892565132e-84	1.40395318160179	0.258	0.099	6.44815104169515e-80	2	TLCD4
1188	2.25095232150756e-84	1.09322034170667	0.491	0.28	6.56692830276616e-80	2	FAM135A
1189	4.60668429045665e-84	1.34626164823746	0.355	0.167	1.34395407489782e-79	2	FAR1
1190	1.63767939002367e-83	1.42378113025854	0.301	0.131	4.77776585245505e-79	2	CCAR2
1191	1.65471394953092e-83	1.40373598208613	0.377	0.19	4.82746247636152e-79	2	MAN2A1
1192	1.70355644966893e-83	1.29287139431335	0.348	0.164	4.96995558626413e-79	2	TPR
1193	1.12975915858932e-82	2.07553682909008	0.331	0.167	3.29595936926848e-78	2	GRID2
1194	2.31765962297235e-82	1.10755518675006	0.299	0.128	6.76154018405954e-78	2	COLGALT2
1195	7.08299184578355e-82	1.2880994962854	0.334	0.153	2.06639204108889e-77	2	OBSL1
1196	8.55100763370079e-82	1.4573054922174	0.279	0.116	2.49467096705587e-77	2	RARB
1197	1.78226167227958e-81	1.19899167422842	0.451	0.249	5.19957020270845e-77	2	PKP4
1198	1.69910644793813e-80	1.10552937440368	0.362	0.176	4.95697315121469e-76	2	MGAT5
1199	2.52785245992551e-80	1.27492362305251	0.396	0.208	7.37475676658667e-76	2	SMG6
1200	4.15034021309308e-80	1.04786803020039	0.561	0.355	1.21082025376777e-75	2	ROCK1
1201	5.42911333473869e-80	1.36634305134779	0.334	0.157	1.58388952427667e-75	2	SPPL2A
1202	6.81009529295042e-80	1.01979742695557	0.461	0.257	1.98677720076535e-75	2	RNF130
1203	7.94612085454955e-80	1.15239518090695	0.452	0.259	2.31820129810628e-75	2	ZFHX3
1204	2.87070264602417e-79	1.15909958181997	0.406	0.214	8.37498789951092e-75	2	TET1
1205	6.33177636973353e-79	1.20543383551456	0.388	0.198	1.84723243810606e-74	2	RPS6KC1
1206	4.87724304154268e-77	1.05269565327769	0.423	0.221	1.42288688493966e-72	2	CSNK1G3
1207	6.57516282380617e-77	1.06218059916494	0.479	0.276	1.91823800221721e-72	2	RALGAPA1
1208	9.78992705759541e-77	1.1394153322591	0.411	0.219	2.85611331978288e-72	2	SEPTIN7
1209	1.41123131597185e-76	1.15858131564115	0.386	0.198	4.11712624121627e-72	2	PLEKHA1
1210	3.33964114550269e-76	1.21032890550828	0.414	0.226	9.74306907788954e-72	2	MARK1
1211	4.63644785049437e-76	1.34416150242595	0.254	0.1	1.35263729590323e-71	2	ENSCHIG00000014185
1212	1.81019102784558e-75	1.43740521875955	0.303	0.14	5.28105130463671e-71	2	MMADHC
1213	1.25294292391198e-74	1.11130585500791	0.37	0.188	3.6553356862208e-70	2	SEC63
1214	2.43333702844684e-74	1.20858985577726	0.36	0.18	7.09901744679081e-70	2	ZNF532
1215	6.16514373884822e-74	1.19369600564825	0.363	0.183	1.79861903437158e-69	2	ODF2L
1216	6.42155520198311e-74	1.09131608385416	0.44	0.249	1.87342451462655e-69	2	NPEPPS
1217	9.45821435315239e-74	1.20807617637789	0.334	0.16	2.75933945538868e-69	2	XPO1
1218	1.35192773335478e-73	1.02972019380814	0.348	0.164	3.94411396928923e-69	2	C2CD5
1219	2.9779096950487e-73	1.35351908152275	0.356	0.181	8.68775374433506e-69	2	MYSM1
1220	3.44904044292004e-73	1.2729308154502	0.305	0.141	1.00622305881749e-68	2	CNIH4
1221	4.19983624906279e-73	1.1072613548792	0.362	0.183	1.22526022730158e-68	2	CDK19
1222	5.82591659063401e-73	1.45647588839484	0.269	0.118	1.69965290615157e-68	2	SWAP70
1223	5.85313934568827e-73	1.38937774604754	0.284	0.129	1.7075948727111e-68	2	ADAM12
1224	6.8405099014374e-73	1.18910171116474	0.321	0.149	1.99565035864535e-68	2	APC
1225	1.09226109910983e-71	1.39369236683681	0.303	0.141	3.18656253054301e-67	2	MLLT3
1226	1.54018513575325e-71	1.38767726807116	0.291	0.134	4.49333611504655e-67	2	ARFIP1
1227	2.42977595988535e-71	1.11202673123506	0.332	0.156	7.08862838536953e-67	2	HOMER1
1228	3.38482351971462e-70	1.4590076585821	0.29	0.134	9.87488413641545e-66	2	NARS2
1229	1.86329437555881e-69	1.08217842922274	0.342	0.17	5.43597501125528e-65	2	PLOD2
1230	1.86438170860286e-69	1.09353330289395	0.371	0.195	5.43914719667798e-65	2	RAD50
1231	2.03587957101699e-69	1.25016427508208	0.317	0.153	5.93947506048498e-65	2	KLHL29
1232	2.47026266552712e-69	1.06704111234106	0.412	0.226	7.20674430040883e-65	2	PPP3R1
1233	5.80365647015365e-69	1.41108521595255	0.276	0.124	1.69315873860263e-64	2	CEP290
1234	7.49337112781003e-69	1.13734111672503	0.386	0.211	2.1861160928273e-64	2	HP1BP3
1235	4.79583755625946e-68	1.25662149779986	0.289	0.131	1.39913764866314e-63	2	NMD3
1236	9.57454804135952e-68	1.20885903775358	0.336	0.172	2.79327864558623e-63	2	XRCC4
1237	8.68734045545455e-67	1.18632119156546	0.359	0.187	2.53444470447431e-62	2	ST3GAL3
1238	1.00121022333412e-66	1.22060633910331	0.347	0.181	2.92093070555495e-62	2	ZDHHC14
1239	1.85595727841392e-66	1.15627142448295	0.343	0.176	5.41456976404477e-62	2	LSM14A
1240	2.03214356449077e-66	1.64018512736362	0.284	0.135	5.92857563504538e-62	2	ATAD2
1241	2.25541603975487e-66	1.19274708009871	0.368	0.197	6.57995075438085e-62	2	HBS1L
1242	3.36134252624732e-64	1.25724175635384	0.321	0.16	9.80638068607393e-60	2	RHOT1
1243	1.07154126191106e-63	1.37309453196924	0.259	0.116	3.12611447749932e-59	2	OSTF1
1244	1.34894408012566e-63	1.26463659841792	0.289	0.138	3.93540945935859e-59	2	SRBD1
1245	1.36571454717374e-63	1.14383322493122	0.265	0.118	3.98433561992468e-59	2	FAM149B1
1246	1.53782856613031e-63	1.23049381599564	0.283	0.133	4.48646105882858e-59	2	NCOA3
1247	4.00593241926001e-63	1.23220816497408	0.304	0.15	1.16869072399491e-58	2	EIF2AK4
1248	6.48916576928269e-63	1.14556208317411	0.353	0.188	1.89314922153053e-58	2	TENT2
1249	1.00761989117017e-62	1.18970592247769	0.352	0.187	2.93963027049987e-58	2	CWC27
1250	2.63375751423177e-62	1.25626209231495	0.289	0.141	7.68372417201975e-58	2	HEATR6
1251	2.65651266503891e-62	1.13500553595629	0.27	0.126	7.75011004898452e-58	2	SYT9
1252	1.81331671208503e-61	1.04652080031826	0.425	0.255	5.29017017583687e-57	2	SRSF4
1253	3.21168260359002e-61	1.0154657276238	0.312	0.155	9.36976282771352e-57	2	DPY19L3
1254	3.56017924299475e-61	1.19433021990304	0.32	0.165	1.03864669235129e-56	2	RAB6A
1255	9.84224215989903e-61	1.3126722149733	0.301	0.151	2.87137572772894e-56	2	PDSS2
1256	2.43378729890847e-60	1.04303721489275	0.354	0.188	7.10033106583558e-56	2	RNF38
1257	1.97450930027454e-59	1.10667532963507	0.355	0.194	5.76043343262095e-55	2	SLC44A1
1258	1.99979971775018e-59	1.13522069379311	0.292	0.143	5.83421569656439e-55	2	XRN2
1259	2.95675798483308e-59	1.08603988997576	0.342	0.182	8.62604574495202e-55	2	CALCRL
1260	5.49558040087722e-59	1.47306326443248	0.266	0.13	1.60328062615192e-54	2	AGMO
1261	2.14180078800081e-58	1.26116177499295	0.266	0.127	6.24848961891356e-54	2	NEK1
1262	1.09285860295581e-56	1.18662117316955	0.289	0.145	3.18830568826329e-52	2	ANKRD13C
1263	3.84266645077492e-56	1.08691657414032	0.336	0.181	1.12105951034908e-51	2	ATF2
1264	5.28655389732748e-56	1.13181518312008	0.373	0.217	1.54229923400632e-51	2	ULK4
1265	9.1420798484663e-56	1.26629777358667	0.287	0.146	2.66711037499156e-51	2	NR2C1
1266	4.00309786174932e-55	1.05718930806528	0.311	0.164	1.16786377018675e-50	2	PTPN9
1267	7.48566630732127e-55	1.06693819595178	0.35	0.194	2.18386828849791e-50	2	CENPC
1268	7.96587290535446e-55	1.13821199055073	0.265	0.128	2.32396376140811e-50	2	NIN
1269	8.52739438141356e-55	1.19637985651131	0.331	0.182	2.48778203683359e-50	2	INTS6
1270	2.039388647655e-54	1.21983808851887	0.297	0.152	5.94971244066869e-50	2	SP3
1271	2.88863597206052e-54	1.00985064138337	0.334	0.179	8.42730658488935e-50	2	DLGAP1
1272	2.70583350136375e-53	1.04127112258284	0.342	0.188	7.8939986568786e-49	2	ZNF207
1273	3.27402822489704e-53	1.05995772667892	0.254	0.123	9.55164994331464e-49	2	GSN
1274	6.04935290869333e-53	1.18351776116583	0.26	0.126	1.76483821758219e-48	2	R3HDM1
1275	1.45033025185437e-52	1.12351698489401	0.265	0.13	4.23119347675994e-48	2	CCDC50
1276	6.85943505978642e-52	1.22363203472657	0.269	0.134	2.00117158434209e-47	2	USP40
1277	2.36888854629634e-49	1.09863907677107	0.28	0.146	6.91099544496494e-45	2	PRKD3
1278	2.58246447681391e-48	1.21644335680531	0.262	0.133	7.5340818646569e-44	2	ELP4
1279	5.27190556861315e-48	1.17058555042923	0.282	0.15	1.5380257305872e-43	2	IBTK
1280	5.99960872248221e-48	1.09654545511139	0.273	0.141	1.75032584869696e-43	2	CLINT1
1281	6.68566664018161e-48	1.03788752370807	0.283	0.151	1.95047638560658e-43	2	NDFIP1
1282	7.46970423685132e-48	1.2062935175993	0.258	0.132	2.179211514059e-43	2	ITSN2
1283	2.98448158203911e-46	1.10115994905889	0.267	0.139	8.7069265674409e-42	2	ANKRD27
1284	3.00997494949301e-46	1.18591831086016	0.26	0.134	8.78130091765091e-42	2	ZMYM6
1285	2.26134125004295e-45	1.03281868654705	0.277	0.148	6.59723696287529e-41	2	RAB1A
1286	3.5688821596375e-45	1.02086179435681	0.306	0.17	1.04118568125264e-40	2	CPNE3
1287	1.64305376560468e-44	1.08930853589436	0.287	0.157	4.7934450557751e-40	2	VPS35L
1288	3.20207201441125e-44	1.01097314676417	0.306	0.174	9.34172489484337e-40	2	MFSD14B
1289	3.97171789764475e-44	1.03210595298615	0.304	0.174	1.15870897945888e-39	2	INO80
1290	9.80774376661969e-44	1.22547817737048	0.258	0.138	2.86131116647363e-39	2	HMCN1
1291	3.46422492194115e-42	1.07653390936076	0.265	0.143	1.01065297872711e-37	2	GAPVD1
1292	8.87815011199684e-42	1.01297779414203	0.328	0.194	2.59011151367396e-37	2	FANCC
1293	4.65290687062326e-41	1.02291290386917	0.276	0.151	1.35743905043563e-36	2	UBA6
1294	9.91465237464911e-38	1.02933450669137	0.272	0.156	2.89250068378013e-33	2	RALGPS1
1295	8.0217914817657e-37	1.06900631528695	0.264	0.149	2.34027744689033e-32	2	YTHDC2
1296	1.68202003941652e-35	1.02359162205655	0.266	0.152	4.90712526299377e-31	2	ACVR1
1297	0	6.14795850642796	0.984	0.04	0	3	ENSCHIG00000016308
1298	0	4.93309847647866	0.985	0.063	0	3	ENSCHIG00000018472
1299	0	6.53429387569959	0.905	0.019	0	3	ENSCHIG00000000758
1300	0	5.60445609441478	0.952	0.069	0	3	CASQ2
1301	0	4.16014320686278	0.967	0.102	0	3	MYH8
1302	0	7.49554211105804	0.878	0.021	0	3	ENSCHIG00000002497
1303	0	5.56309064217884	0.985	0.132	0	3	AGL
1304	0	5.53260854859355	0.898	0.049	0	3	TRIM55
1305	0	3.37179201007627	0.946	0.109	0	3	MYH3
1306	0	4.79666183836523	0.936	0.102	0	3	ENSCHIG00000018637
1307	0	5.21527815596968	0.964	0.132	0	3	MYL1
1308	0	5.0500539103621	0.954	0.13	0	3	ENSCHIG00000017110
1309	0	4.59199528128818	0.908	0.091	0	3	ENSCHIG00000009708
1310	0	5.23358777502803	0.839	0.037	0	3	ENSCHIG00000016292
1311	0	4.42322554978711	0.94	0.142	0	3	SNAP91
1312	0	6.82498370414675	0.805	0.016	0	3	ENSCHIG00000024900
1313	0	6.11282106822515	0.836	0.053	0	3	HCN1
1314	0	7.12441251005064	0.797	0.015	0	3	MIR133A1
1315	0	3.48452473657613	0.946	0.165	0	3	ENSCHIG00000007255
1316	0	3.58209211395824	0.914	0.139	0	3	ENSCHIG00000009880
1317	0	3.5961627290727	0.962	0.214	0	3	INPP4B
1318	0	6.10957715729623	0.761	0.014	0	3	ENSCHIG00000000761
1319	0	3.77219613342711	0.915	0.17	0	3	PDLIM7
1320	0	5.88487031872739	0.756	0.015	0	3	ENSCHIG00000007314
1321	0	7.24372056976754	0.754	0.014	0	3	ENSCHIG00000004773
1322	0	4.60658240355198	0.798	0.062	0	3	UNC45B
1323	0	2.58606387567555	0.874	0.146	0	3	ENSCHIG00000007382
1324	0	3.83271854044112	0.839	0.116	0	3	DYSF
1325	0	3.26582954621296	0.851	0.133	0	3	ENSCHIG00000022729
1326	0	3.60629464526584	0.819	0.105	0	3	ENSCHIG00000013955
1327	0	3.37113958872997	0.951	0.241	0	3	RYR1
1328	0	3.21727698864114	0.926	0.22	0	3	MYPN
1329	0	3.35107284480042	0.935	0.231	0	3	LDB3
1330	0	4.98226639368666	0.751	0.048	0	3	JPH2
1331	0	3.60816953218699	0.776	0.074	0	3	MYL4
1332	0	6.33140782528743	0.721	0.019	0	3	ENSCHIG00000020109
1333	0	4.48522000458942	0.759	0.06	0	3	ENSCHIG00000010727
1334	0	3.68549163864431	0.973	0.275	0	3	MCU
1335	0	3.38521972810068	0.894	0.199	0	3	AKAP6
1336	0	2.84832043263852	0.906	0.213	0	3	ACTC1
1337	0	2.75248163563477	0.872	0.183	0	3	MYOM1
1338	0	3.07551408063071	0.874	0.186	0	3	RALGPS2
1339	0	5.38216782932595	0.778	0.093	0	3	SORBS2
1340	0	6.46511779290496	0.703	0.02	0	3	ENSCHIG00000002117
1341	0	2.89372635394626	0.948	0.267	0	3	NCKAP5
1342	0	4.54060863975125	0.998	0.324	0	3	MICU1
1343	0	3.69247202893547	0.786	0.114	0	3	PRKAA2
1344	0	4.01570806342937	0.781	0.12	0	3	ITGB6
1345	0	2.95325891531975	0.855	0.2	0	3	STYXL2
1346	0	2.84889134386849	0.815	0.166	0	3	TPD52
1347	0	2.65034901521328	0.822	0.18	0	3	ENSCHIG00000000949
1348	0	4.76375949009039	0.689	0.047	0	3	TM6SF1
1349	0	3.42077275374684	0.809	0.171	0	3	BEST3
1350	0	5.17721110177568	0.996	0.358	0	3	MYBPC1
1351	0	4.27067722761826	0.689	0.054	0	3	REEP1
1352	0	3.8172160580805	0.729	0.097	0	3	RAP1GDS1
1353	0	1.74103948232507	0.982	0.35	0	3	DLK1
1354	0	2.50457438163465	0.834	0.203	0	3	NCAM1
1355	0	4.18381921134656	1	0.371	0	3	MEF2C
1356	0	2.51503847793185	0.869	0.241	0	3	ENAH
1357	0	2.72699793172555	0.875	0.248	0	3	PDGFD
1358	0	3.17910703725148	0.783	0.159	0	3	CAMK4
1359	0	3.69419426949954	0.701	0.079	0	3	VWA5A
1360	0	1.78055898223439	0.83	0.21	0	3	ENSCHIG00000020381
1361	0	4.44078684293941	0.663	0.044	0	3	ENSCHIG00000005709
1362	0	2.75034053383078	0.84	0.224	0	3	PPP1R3A
1363	0	7.12808641973509	0.629	0.014	0	3	ENSCHIG00000010807
1364	0	2.95327241692095	0.968	0.358	0	3	EYA4
1365	0	2.98822674263135	0.909	0.301	0	3	ADAMTS20
1366	0	4.38229384561116	0.655	0.048	0	3	BCHE
1367	0	2.41218754383226	0.868	0.266	0	3	OBSCN
1368	0	2.35632937681528	0.909	0.309	0	3	MPDZ
1369	0	2.48614629023433	0.903	0.304	0	3	ARPP21
1370	0	3.02689696695346	0.743	0.145	0	3	TPK1
1371	0	2.95257144112748	0.733	0.137	0	3	EPB41L3
1372	0	4.83450877854693	0.654	0.062	0	3	LRFN5
1373	0	6.44009042308963	0.601	0.011	0	3	AMPD1
1374	0	2.57839326499727	0.752	0.163	0	3	NAV2
1375	0	7.28355787966787	0.594	0.01	0	3	ENSCHIG00000006083
1376	0	4.53898475168509	0.64	0.056	0	3	SHROOM3
1377	0	2.35844765148875	0.925	0.342	0	3	ANK2
1378	0	2.49147079583381	0.834	0.251	0	3	NUDT3
1379	0	3.68524328266452	0.64	0.058	0	3	BCAT1
1380	0	2.604006979427	0.732	0.15	0	3	PGM5
1381	0	2.75174107999861	0.711	0.129	0	3	RGMB
1382	0	3.99075524336161	0.633	0.054	0	3	ENSCHIG00000003151
1383	0	2.28448069023106	0.778	0.201	0	3	SEMA3A
1384	0	3.48597778334741	0.635	0.064	0	3	AFAP1L1
1385	0	2.34591702010817	0.803	0.235	0	3	PLCE1
1386	0	2.69461336890937	0.745	0.178	0	3	NAA35
1387	0	2.45499950310803	0.782	0.217	0	3	HDAC9
1388	0	2.90758639705409	0.677	0.112	0	3	HOMER1
1389	0	1.91449133075296	0.737	0.173	0	3	ENSCHIG00000022217
1390	0	3.99732691481046	0.623	0.061	0	3	GRAMD1B
1391	0	2.55623726022423	0.665	0.106	0	3	ENSCHIG00000013646
1392	0	3.27958367320977	0.656	0.097	0	3	STIM2
1393	0	1.47972704791074	0.947	0.389	0	3	KLF12
1394	0	2.25483268457365	0.872	0.316	0	3	MYO9A
1395	0	5.35085646938244	0.578	0.022	0	3	COLQ
1396	0	1.36557001611707	0.905	0.351	0	3	ZEB2
1397	0	4.40829204817345	0.589	0.035	0	3	ENSCHIG00000003147
1398	0	5.01586281736308	0.572	0.023	0	3	SMYD1
1399	0	4.3611657821521	0.592	0.043	0	3	ENSCHIG00000013503
1400	0	3.21273690640537	0.651	0.103	0	3	RASSF3
1401	0	3.57785606690148	0.63	0.082	0	3	LMO7
1402	0	2.4403939112007	0.779	0.231	0	3	LARP4B
1403	0	1.04012168090325	0.779	0.234	0	3	ENSCHIG00000026981
1404	0	1.7195572195143	0.842	0.3	0	3	MYO18B
1405	0	4.82900962496696	0.563	0.022	0	3	ENSCHIG00000025448
1406	0	2.47921352706088	0.718	0.18	0	3	ARL6IP5
1407	0	3.45762289078334	0.753	0.216	0	3	CTNNA3
1408	0	6.33345744071681	0.55	0.015	0	3	EXPH5
1409	0	3.15007045603249	0.993	0.458	0	3	SOX6
1410	0	1.55523405761143	0.925	0.391	0	3	COBL
1411	0	2.65682864477579	0.715	0.181	0	3	RNF217
1412	0	2.04885363462574	0.892	0.359	0	3	PLPP1
1413	0	3.53139403655535	0.921	0.39	0	3	FILIP1L
1414	0	4.6633243678416	0.551	0.02	0	3	ENSCHIG00000007712
1415	0	2.29112602576229	0.894	0.364	0	3	SYNE1
1416	0	3.52880350493311	0.588	0.06	0	3	MYOZ2
1417	0	2.85059673918552	0.663	0.136	0	3	LIMA1
1418	0	2.41302304242923	0.677	0.151	0	3	BIN1
1419	0	1.99653796638539	0.914	0.39	0	3	PDE4DIP
1420	0	2.41951800697314	0.734	0.211	0	3	CNOT6L
1421	0	2.54666269488571	0.685	0.162	0	3	SLC4A4
1422	0	3.14916042851837	0.648	0.125	0	3	RYR3
1423	0	2.74084345922523	0.628	0.106	0	3	BRD10
1424	0	2.35465346395739	0.705	0.183	0	3	SNTB1
1425	0	2.4780803735452	0.684	0.162	0	3	TXLNB
1426	0	2.0715006823741	0.825	0.307	0	3	LRRFIP2
1427	0	2.69810332722229	0.878	0.361	0	3	LRBA
1428	0	2.40935558589417	0.949	0.432	0	3	ANK3
1429	0	2.28592272129966	0.934	0.42	0	3	ATP2A2
1430	0	2.05451579132331	0.93	0.417	0	3	CAP2
1431	0	2.97690445993517	0.628	0.115	0	3	GXYLT2
1432	0	2.04542533974872	0.743	0.234	0	3	ZNF423
1433	0	2.29741428464105	0.791	0.284	0	3	PLEKHA5
1434	0	2.97208645522008	0.621	0.114	0	3	TTLL7
1435	0	2.47463437685563	0.711	0.204	0	3	YAF2
1436	0	3.70164093926995	0.555	0.048	0	3	ENSCHIG00000007973
1437	0	2.59286147706331	0.625	0.119	0	3	TMEM182
1438	0	2.66225148089715	0.62	0.115	0	3	TMEM38A
1439	0	1.80590072800674	0.732	0.232	0	3	TPM2
1440	0	2.65351319354081	0.628	0.129	0	3	C2CD5
1441	0	2.03966847794848	0.92	0.422	0	3	NEXN
1442	0	3.66391212914561	0.557	0.059	0	3	FAM184A
1443	0	2.20065619322978	0.751	0.253	0	3	PSME4
1444	0	6.28302696917812	0.527	0.03	0	3	TECRL
1445	0	2.08696477262436	0.778	0.281	0	3	TTC17
1446	0	2.26680939145806	0.72	0.224	0	3	ATF7
1447	0	4.14078743000014	0.533	0.038	0	3	ENSCHIG00000002926
1448	0	2.01426780175412	0.758	0.267	0	3	FRMD3
1449	0	2.6800755302862	0.58	0.09	0	3	ENSCHIG00000016416
1450	0	2.59899953289402	0.598	0.113	0	3	CAPN3
1451	0	2.64848602541144	0.984	0.5	0	3	TUT4
1452	0	2.06547200911947	0.616	0.132	0	3	ENSCHIG00000022255
1453	0	2.65033794367949	0.979	0.496	0	3	KIF1B
1454	0	1.86478409564793	0.74	0.257	0	3	TMEM131L
1455	0	1.53627518282435	0.802	0.322	0	3	KIAA1217
1456	0	2.04958654181404	0.687	0.208	0	3	RTN4
1457	0	2.01331422638215	0.799	0.321	0	3	STAU2
1458	0	1.92320925178324	0.949	0.471	0	3	LIMCH1
1459	0	2.69051785702064	0.918	0.441	0	3	TSC22D1
1460	0	1.87595744690108	0.725	0.249	0	3	PARP8
1461	0	4.97572851023036	0.524	0.049	0	3	NRCAM
1462	0	2.42558170405026	0.579	0.107	0	3	ENSCHIG00000019051
1463	0	1.70781199783413	0.874	0.402	0	3	STARD13
1464	0	1.94572904111718	0.834	0.363	0	3	CNTLN
1465	0	3.21191721902274	0.547	0.079	0	3	ENSCHIG00000002560
1466	0	1.77812911523692	0.622	0.154	0	3	ARB2A
1467	0	2.0597106229201	0.689	0.221	0	3	MNAT1
1468	0	3.47396268174857	0.519	0.054	0	3	MYOM2
1469	0	3.03865246112046	0.576	0.111	0	3	PLAG1
1470	0	1.38521353110547	0.782	0.319	0	3	SLC8A3
1471	0	1.96267580266178	0.67	0.208	0	3	UBE2E3
1472	0	2.94849491202307	0.544	0.082	0	3	ENSCHIG00000027245
1473	0	1.94249011739862	0.615	0.153	0	3	SCN5A
1474	0	1.55233686560744	0.881	0.42	0	3	SETBP1
1475	0	2.37185755559552	0.693	0.232	0	3	NALF1
1476	0	1.69250293247356	0.801	0.341	0	3	CLASP1
1477	0	2.24715983987748	0.604	0.149	0	3	HCFC2
1478	0	2.46442249282136	0.629	0.175	0	3	FHOD3
1479	0	1.92239867328685	0.841	0.389	0	3	MSRB3
1480	0	2.71568384580593	0.566	0.114	0	3	TMEM65
1481	0	2.72801476471525	0.551	0.101	0	3	DCUN1D5
1482	0	1.93459136270079	0.911	0.461	0	3	MEF2A
1483	0	3.73270166358117	0.517	0.068	0	3	EDIL3
1484	0	2.33593766802366	0.637	0.188	0	3	CPQ
1485	0	3.34596493149142	0.51	0.063	0	3	RAB3IP
1486	0	4.27831082693047	0.482	0.036	0	3	NPNT
1487	0	2.87989147703559	0.515	0.071	0	3	ENSCHIG00000015055
1488	0	1.38127042199852	0.81	0.367	0	3	GNAQ
1489	0	1.68207155778917	0.803	0.362	0	3	DLG2
1490	0	1.55711360161694	0.951	0.512	0	3	TNIK
1491	0	1.80017111431678	0.56	0.122	0	3	ABLIM3
1492	0	5.16352264771754	0.451	0.013	0	3	ERBB3
1493	0	1.52372711021032	0.953	0.515	0	3	PALLD
1494	0	1.97393766727544	0.562	0.125	0	3	ENSCHIG00000021790
1495	0	1.42347651909576	0.867	0.43	0	3	RBM26
1496	0	1.92100316622429	0.756	0.321	0	3	BMPR1B
1497	0	1.47008521696571	0.627	0.192	0	3	MTSS1
1498	0	5.81344078728084	0.452	0.017	0	3	ENSCHIG00000000664
1499	0	1.68387170552462	0.701	0.266	0	3	GTDC1
1500	0	1.83392430870014	0.573	0.138	0	3	ENSCHIG00000017596
1501	0	1.62462603989436	0.814	0.381	0	3	RNF150
1502	0	2.29562316754231	0.58	0.148	0	3	IGF2BP3
1503	0	3.09868752083436	0.505	0.075	0	3	PPM1H
1504	0	2.8700246803806	0.986	0.557	0	3	CACNA2D1
1505	0	1.89963713699945	0.6	0.173	0	3	MYOT
1506	0	1.71949963443729	0.692	0.265	0	3	MAGI3
1507	0	4.47632098221638	0.448	0.022	0	3	SNORD113-6
1508	0	4.15955586121733	0.455	0.029	0	3	ENSCHIG00000011739
1509	0	3.95357194849659	0.454	0.029	0	3	CA3
1510	0	1.50232638285921	0.801	0.378	0	3	STK3
1511	0	1.93781704262379	0.578	0.157	0	3	SGCE
1512	0	2.41972895905563	0.53	0.11	0	3	GTF2IRD1
1513	0	1.56408454773265	0.755	0.335	0	3	DLG1
1514	0	3.30879685709542	0.47	0.05	0	3	TCEA3
1515	0	1.83920846882293	0.733	0.313	0	3	KDM4C
1516	0	1.80011687523958	0.762	0.342	0	3	SLMAP
1517	0	1.69513913538285	0.682	0.263	0	3	TNPO1
1518	0	2.91280296236019	0.472	0.054	0	3	PALM2AKAP2
1519	0	2.0534617529254	0.585	0.167	0	3	PPP3CB
1520	0	3.16534848589275	0.482	0.067	0	3	HACD2
1521	0	2.36316508369909	0.537	0.127	0	3	NFATC3
1522	0	1.958966321049	0.551	0.142	0	3	PPARGC1B
1523	0	3.64569692060116	0.449	0.04	0	3	NEURL1
1524	0	1.84707765716065	0.604	0.195	0	3	DZIP3
1525	0	2.07849950140148	0.553	0.147	0	3	CCDC88A
1526	0	2.46345604351152	0.492	0.086	0	3	ENSCHIG00000023288
1527	0	2.27474185520423	0.502	0.096	0	3	ENSCHIG00000019250
1528	0	1.07591599530589	0.879	0.474	0	3	ALPK3
1529	0	2.14447709513178	0.506	0.102	0	3	AFG2A
1530	0	1.59018503490663	0.781	0.377	0	3	SUPT3H
1531	0	2.06592790289554	0.575	0.172	0	3	GKAP1
1532	0	4.22636445159596	0.434	0.032	0	3	SH3BGR
1533	0	1.57145204775979	0.977	0.575	0	3	RBFOX1
1534	0	3.96757354751294	0.432	0.032	0	3	ENSCHIG00000004982
1535	0	2.23718782050998	0.509	0.109	0	3	STOX2
1536	0	1.93070856684485	0.63	0.231	0	3	VPS13A
1537	0	1.61496025416118	0.745	0.348	0	3	MAP3K20
1538	0	2.46713085279016	0.487	0.091	0	3	FIGN
1539	0	1.97031832500217	0.996	0.6	0	3	PTPRD
1540	0	1.04400168680883	0.933	0.538	0	3	DTNA
1541	0	2.26781766847064	0.519	0.124	0	3	PPP4R2
1542	0	2.61426866366652	0.482	0.088	0	3	GDAP1
1543	0	3.33885487934746	0.44	0.046	0	3	ABTB2
1544	0	2.31171057188338	0.947	0.553	0	3	PDLIM5
1545	0	2.82377026837159	0.475	0.082	0	3	PGRMC2
1546	0	3.73232570209918	0.448	0.058	0	3	PAK5
1547	0	2.8831792571579	0.455	0.065	0	3	ENSCHIG00000000751
1548	0	3.99697766480563	0.418	0.029	0	3	SNORD113-8
1549	0	2.66039781202458	0.472	0.083	0	3	LONRF1
1550	0	2.37184413097892	0.572	0.185	0	3	ANKRD44
1551	0	2.20871413962331	0.548	0.162	0	3	VEGFA
1552	0	2.48039391031357	0.473	0.089	0	3	ARHGAP39
1553	0	1.90391129839519	0.546	0.162	0	3	CPEB3
1554	0	1.37551763202465	0.812	0.429	0	3	GPATCH8
1555	0	3.39441203049282	0.423	0.04	0	3	FSD2
1556	0	2.26778480167117	0.506	0.124	0	3	SSPN
1557	0	1.57477765655413	0.799	0.419	0	3	ELF2
1558	0	2.74236868822458	0.454	0.074	0	3	ZDHHC21
1559	0	2.31305819893357	0.486	0.107	0	3	NMD3
1560	0	4.38090159095788	0.401	0.022	0	3	SRL
1561	0	1.04887539816615	0.998	0.622	0	3	NEB
1562	0	2.54282583550452	0.47	0.096	0	3	SLF1
1563	0	2.06833862953208	0.508	0.135	0	3	PALMD
1564	0	2.37525643785191	0.474	0.102	0	3	EXOC6
1565	0	3.4975396969758	0.411	0.04	0	3	ENSCHIG00000024195
1566	0	1.3204084991423	0.981	0.61	0	3	GNAS
1567	0	2.90501097734197	0.432	0.061	0	3	ENSCHIG00000019082
1568	0	3.64390909374989	0.411	0.041	0	3	LIMS2
1569	0	3.65580037698623	0.403	0.033	0	3	ENSCHIG00000021047
1570	0	2.1924658143991	0.5	0.131	0	3	UBAP2
1571	0	4.51291918390461	0.389	0.02	0	3	ENSCHIG00000006786
1572	0	2.50133263800711	0.446	0.077	0	3	ENSCHIG00000014185
1573	0	2.96422045152692	0.422	0.054	0	3	ENSCHIG00000000739
1574	0	2.95693511395382	0.426	0.06	0	3	PREPL
1575	0	1.65372849061213	0.483	0.118	0	3	ENSCHIG00000026722
1576	0	2.16802192585928	0.452	0.088	0	3	C3orf70
1577	0	2.72639957248307	0.446	0.082	0	3	HLCS
1578	0	2.93357568439726	0.426	0.062	0	3	BVES
1579	0	1.97451832614643	0.498	0.135	0	3	LRP4
1580	0	3.36558411243422	0.463	0.102	0	3	TP63
1581	0	2.37333493673467	0.439	0.078	0	3	ENSCHIG00000011333
1582	0	2.7243641823881	0.44	0.081	0	3	MLF1
1583	0	2.77106743942031	0.434	0.076	0	3	CREM
1584	0	3.83224766408903	0.385	0.03	0	3	ALG6
1585	0	3.59235034493624	0.389	0.036	0	3	ENSCHIG00000017183
1586	0	2.82012750523263	0.409	0.056	0	3	ENSCHIG00000006942
1587	0	4.79727462754926	0.361	0.014	0	3	ASB4
1588	0	4.18599403567652	0.368	0.021	0	3	ENSCHIG00000012275
1589	0	3.28548508975738	0.384	0.038	0	3	TRIM72
1590	0	4.60883225838392	0.36	0.017	0	3	ENSCHIG00000002485
1591	0	1.35715122120216	0.966	0.624	0	3	RBFOX2
1592	0	2.44160111651473	0.417	0.079	0	3	SUFU
1593	0	3.27661969537688	0.357	0.021	0	3	C4orf54
1594	0	5.73121874669006	0.354	0.02	0	3	MYH7B
1595	0	3.1910552089474	0.383	0.05	0	3	PEBP4
1596	0	1.27614517173335	0.883	0.55	0	3	AKAP9
1597	0	4.10370238380609	0.356	0.023	0	3	ENSCHIG00000012054
1598	0	3.45063580181577	0.365	0.034	0	3	ENSCHIG00000022009
1599	0	1.82736058638585	0.929	0.599	0	3	FBXL17
1600	0	5.03624824084574	0.34	0.011	0	3	ENSCHIG00000013181
1601	0	3.7236805989256	0.373	0.044	0	3	EPHA7
1602	0	2.31363829200886	0.406	0.078	0	3	ST8SIA4
1603	0	2.42690662875238	0.396	0.069	0	3	ENSCHIG00000005880
1604	0	2.73353716075657	0.382	0.055	0	3	ENSCHIG00000021774
1605	0	2.99763509006644	0.374	0.048	0	3	CAMK2A
1606	0	2.81325883321374	0.37	0.051	0	3	ENSCHIG00000019092
1607	0	2.75223652770877	0.392	0.074	0	3	CHPT1
1608	0	3.26364262626573	0.355	0.037	0	3	CRADD
1609	0	2.75810509212167	0.365	0.047	0	3	GRIP2
1610	0	1.76427666685848	0.38	0.064	0	3	NES
1611	0	2.18103826855067	0.389	0.074	0	3	CFAP99
1612	0	1.1670591107833	0.971	0.656	0	3	AGAP1
1613	0	2.82875165677417	0.357	0.045	0	3	ENSCHIG00000001799
1614	0	4.69030583187965	0.321	0.014	0	3	CHRNG
1615	0	3.13959041465892	0.348	0.042	0	3	SYNC
1616	0	2.86629610228087	0.356	0.051	0	3	CHRNB1
1617	0	7.01826503516389	0.304	0.004	0	3	ENSCHIG00000004350
1618	0	3.330293859035	0.34	0.041	0	3	ODAD2
1619	0	4.09112938862648	0.317	0.019	0	3	ENSCHIG00000018037
1620	0	4.37474621774071	0.316	0.019	0	3	PLAAT1
1621	0	2.94752719461998	0.345	0.048	0	3	CFTR
1622	0	2.80646944929437	0.337	0.044	0	3	SMTNL2
1623	0	3.19551310566303	0.327	0.035	0	3	STAC3
1624	0	4.41430172067239	0.311	0.019	0	3	ENSCHIG00000022846
1625	0	4.16586351444183	0.305	0.017	0	3	ENSCHIG00000008415
1626	0	3.20296393205144	0.319	0.032	0	3	ENSCHIG00000019384
1627	0	1.18138852571206	0.924	0.638	0	3	ZFAND3
1628	0	4.16212428534422	0.304	0.019	0	3	YIPF7
1629	0	2.63672411083476	0.333	0.051	0	3	TNK2
1630	0	5.65666557621899	0.298	0.018	0	3	KCNH7
1631	0	2.92405688273154	0.323	0.044	0	3	TRPM4
1632	0	2.8442762216351	0.32	0.043	0	3	ENSCHIG00000005670
1633	0	3.39934117694332	0.337	0.06	0	3	ZNF385B
1634	0	6.48949503613887	0.277	0.003	0	3	ENSCHIG00000002507
1635	0	3.74727566706645	0.305	0.032	0	3	MUSK
1636	0	4.63975091819372	0.285	0.013	0	3	SHISAL1
1637	0	3.93538375610257	0.29	0.018	0	3	ENSCHIG00000012659
1638	0	4.18145347598578	0.294	0.023	0	3	MAP3K7CL
1639	0	3.20864829507019	0.307	0.037	0	3	PARM1
1640	0	3.85616040875396	0.289	0.019	0	3	CACNG1
1641	0	4.49353204259755	0.279	0.011	0	3	ENSCHIG00000007097
1642	0	2.60631489954505	0.307	0.039	0	3	TNNI1
1643	0	3.12100916062449	0.299	0.034	0	3	ITGA4
1644	0	2.91006238452243	0.31	0.045	0	3	GANC
1645	0	4.01389977842472	0.285	0.021	0	3	FRMPD1
1646	0	5.28842382220588	0.27	0.007	0	3	HJV
1647	0	3.11487510423936	0.29	0.027	0	3	ENSCHIG00000018589
1648	0	3.43721912310064	0.288	0.026	0	3	ENSCHIG00000014679
1649	0	2.69287117925166	0.302	0.044	0	3	RXRG
1650	0	2.7892694552029	0.296	0.038	0	3	DLL1
1651	0	3.6769066039964	0.278	0.021	0	3	ARK2N
1652	0	3.7773633356969	0.276	0.021	0	3	ENSCHIG00000026481
1653	0	1.26077483439703	0.995	0.742	0	3	CELF2
1654	0	3.68745271793537	0.276	0.033	0	3	FREM2
1655	0	3.16365576099148	0.269	0.026	0	3	DHRS7C
1656	0	3.7127313212549	0.261	0.019	0	3	SNORD113-4
1657	0	4.39368172567263	0.25	0.01	0	3	SNORD112
1658	0	2.86461171181989	0.257	0.028	0	3	JAG2
1659	0	1.20799477611433	0.986	0.774	0	3	TCF12
1660	5.79592165645695e-307	1.41333999960537	0.635	0.22	1.69090218405475e-302	3	MYO10
1661	4.20312446020599e-304	3.79842020581854	0.35	0.068	1.2262195300205e-299	3	COL25A1
1662	6.43575635658163e-302	1.72551486195509	0.611	0.215	1.87756755946912e-297	3	RAPH1
1663	2.69164928536424e-301	1.18731200743569	0.807	0.389	7.85261762512163e-297	3	SLC20A2
1664	1.61188822341094e-300	1.24162864948414	0.853	0.519	4.70252270297907e-296	3	DCAF6
1665	1.80317298531577e-300	2.48269968260168	0.313	0.05	5.26057686736023e-296	3	GDF1
1666	1.01857432068597e-298	1.62385699162445	0.627	0.231	2.97158872316925e-294	3	HNRNPM
1667	1.28675466419654e-297	1.45430341771969	0.787	0.39	3.75397805732699e-293	3	PRKD1
1668	1.8927915059298e-296	1.94332330321299	0.498	0.139	5.5220299393996e-292	3	ZNRF3
1669	1.03103630684943e-295	1.14881952050022	0.765	0.371	3.00794532160252e-291	3	TENM3
1670	1.17104447129978e-294	1.85833700369487	0.384	0.081	3.41640514056997e-290	3	MYL2
1671	2.24863493286145e-291	1.27636699371379	0.726	0.306	6.56016755312999e-287	3	PCDH7
1672	2.53523783643948e-291	2.62446856774856	0.347	0.067	7.39630286402854e-287	3	DNAH11
1673	2.81415380981931e-290	1.75063621284084	0.773	0.427	8.21001232476685e-286	3	ATOSA
1674	9.85349223175866e-290	1.4436830694123	0.637	0.227	2.87465782369327e-285	3	CLK1
1675	8.6760351692439e-289	1.44973012166763	0.718	0.313	2.53114650027522e-284	3	PHF14
1676	3.47568181861032e-285	3.05703500189908	0.28	0.041	1.01399541376137e-280	3	ETV1
1677	1.04199302610242e-284	2.01902970721831	0.459	0.122	3.0399104543512e-280	3	MOB1B
1678	1.27798237428227e-284	2.24115621591888	0.429	0.107	3.72838577873111e-280	3	ADCY9
1679	2.83030881332453e-284	1.68292759113386	0.602	0.212	8.257142931993e-280	3	STXBP6
1680	1.18707136607519e-281	2.31598278736088	0.34	0.064	3.46316200338776e-277	3	TMEM63B
1681	4.80992902529732e-280	1.61941255522769	0.568	0.19	1.40324869384024e-275	3	LCORL
1682	3.94511022351331e-278	2.07888257915949	0.342	0.067	1.15094645660777e-273	3	MYO16
1683	5.81147987481941e-278	1.96711401795262	0.361	0.073	1.69544113867982e-273	3	ENSCHIG00000020240
1684	8.7459267004694e-278	1.8994205467787	0.413	0.099	2.55153665559494e-273	3	RUSC2
1685	2.87484349900869e-277	1.83399565962423	0.404	0.091	8.38706842400796e-273	3	ENSCHIG00000001289
1686	1.43715686076737e-276	1.73538687720035	0.557	0.188	4.19276142560274e-272	3	SLC25A24
1687	1.28872469035814e-275	1.25112264546725	0.721	0.323	3.75972541165085e-271	3	MYO1B
1688	4.63598101201086e-275	1.16231345931342	0.77	0.353	1.35250110044405e-270	3	ADGRL2
1689	5.32687362172354e-275	1.21318581790046	0.775	0.394	1.55406211040163e-270	3	LRRFIP1
1690	9.84235602004143e-275	1.98133835567843	0.466	0.132	2.87140894528689e-270	3	USP28
1691	4.90582093076798e-273	1.95197574105467	0.447	0.119	1.43122419834225e-268	3	APLF
1692	7.52358636145326e-273	2.8980869437863	0.285	0.046	2.19493108509037e-268	3	SEMA3E
1693	2.50071900394447e-272	2.29690701156275	0.309	0.053	7.29559762210761e-268	3	ENSCHIG00000024818
1694	3.04290868823509e-270	1.85587217559593	0.491	0.146	8.87738180705704e-266	3	SPART
1695	4.33027885397268e-265	1.503722085915	0.64	0.258	1.26331555285799e-260	3	CEP350
1696	1.79324090216557e-264	1.46850006965784	0.657	0.273	5.23160100797782e-260	3	CRPPA
1697	3.65878810284153e-264	2.34158302284027	0.301	0.052	1.06741484112299e-259	3	ENSCHIG00000018521
1698	3.68571831491803e-262	2.48599976593108	0.272	0.042	1.07527146119419e-257	3	ENSCHIG00000010530
1699	2.40130248143202e-260	1.56492728842943	0.617	0.248	7.00555985932979e-256	3	ARHGAP32
1700	3.17343709160527e-260	1.34032974992426	0.737	0.369	9.25818537104922e-256	3	ARFGEF1
1701	1.42651269713352e-259	2.25580438999519	0.279	0.044	4.16170814261734e-255	3	TAGLN3
1702	4.52677438691805e-256	2.15849626045128	0.327	0.064	1.32064115963947e-251	3	ENSCHIG00000017907
1703	1.11357700395213e-254	1.66706078441501	0.562	0.206	3.24874955132995e-250	3	EYA3
1704	1.2198765215172e-254	1.25883558654323	0.793	0.482	3.55886776387428e-250	3	UVRAG
1705	1.27588278807262e-253	2.88174115907704	0.328	0.069	3.72226044592305e-249	3	JADE1
1706	2.16520927535129e-253	1.93979560521787	0.445	0.129	6.31678153990986e-249	3	TNFRSF19
1707	2.72905184607164e-252	1.5608557316072	0.536	0.179	7.96173585572941e-248	3	COG3
1708	7.94708916365184e-252	2.29005082470349	0.303	0.056	2.31848379260379e-247	3	ENSCHIG00000013276
1709	1.02404437956673e-251	2.93904000374149	0.286	0.052	2.98754707294799e-247	3	SAMD12
1710	3.23364627247748e-251	1.61760603442612	0.534	0.185	9.43383963532579e-247	3	ACVR2A
1711	5.14727645762605e-251	1.02218707097192	0.855	0.496	1.50166643374782e-246	3	FTO
1712	1.00105447662224e-250	2.31492748403962	0.286	0.049	2.92047633009772e-246	3	ENSCHIG00000025440
1713	7.59487233455358e-250	2.49990521255026	0.293	0.053	2.21572805488266e-245	3	L2HGDH
1714	2.10291188446084e-249	2.22310961236921	0.331	0.068	6.13503513172605e-245	3	ENSCHIG00000010197
1715	9.53462793295612e-249	1.90964577193664	0.425	0.116	2.78163235316062e-244	3	MTHFD2L
1716	2.06288352944641e-248	2.40938760210872	0.258	0.04	6.01825640880696e-244	3	ENSCHIG00000018199
1717	3.17437219301159e-248	2.21462063253855	0.47	0.151	9.260913435892e-244	3	STK39
1718	1.12958677117276e-247	1.37929559979949	0.718	0.36	3.29545644621941e-243	3	ERBIN
1719	1.24046887229254e-246	2.06829968853952	0.265	0.043	3.61894388802625e-242	3	LRRTM3
1720	1.16068641751086e-245	1.61032082642168	0.528	0.186	3.38618655444617e-241	3	ESRRG
1721	1.06868871262996e-244	1.7046458928296	0.539	0.194	3.11779245022665e-240	3	TULP4
1722	1.68959296374888e-244	1.97803788219321	0.364	0.085	4.92921851244098e-240	3	RIC8B
1723	1.87315725212947e-244	1.27070615441646	0.729	0.366	5.4647489673625e-240	3	LRCH1
1724	2.09455238125293e-243	2.30654906259953	0.367	0.089	6.11064711706729e-239	3	WNK2
1725	1.04500173879717e-242	1.35222797122773	0.685	0.316	3.04868807276686e-238	3	NCKAP1
1726	1.93212608490124e-242	2.17593632783469	0.302	0.058	5.63678464009088e-238	3	ENSCHIG00000009480
1727	6.72589540420668e-242	1.18697190963376	0.757	0.406	1.96221272522326e-237	3	TET2
1728	2.54520891618948e-240	2.30685873059644	0.298	0.057	7.4253924920912e-236	3	PGBD1
1729	4.4973049639174e-240	1.65993530018456	0.523	0.184	1.31204375017326e-235	3	BLTP1
1730	7.56510018271103e-240	1.31519791073896	0.66	0.287	2.20704232730412e-235	3	ZNF644
1731	4.84103103710226e-238	1.29729880632782	0.613	0.242	1.41232239476421e-233	3	LRCH3
1732	2.31318481823211e-237	2.03794006312657	0.663	0.339	6.74848538871035e-233	3	AGBL1
1733	3.1680935062497e-236	1.52045018093123	0.523	0.178	9.24259599513287e-232	3	RIMKLB
1734	5.83210547608351e-236	1.12131755774361	0.581	0.229	1.7014584515926e-231	3	MYL11
1735	7.90656290116182e-234	2.20569821013994	0.313	0.065	2.30666066078495e-229	3	GUF1
1736	2.06588281156112e-233	1.30239988135996	0.688	0.328	6.02700651444842e-229	3	HERC4
1737	1.09163521364345e-231	1.66397535378541	0.531	0.187	3.18473657228339e-227	3	KANK1
1738	1.12340563928648e-230	1.5313785909083	0.538	0.2	3.27742361205438e-226	3	CPEB4
1739	3.47573576927223e-230	1.60152994201795	0.549	0.207	1.01401115332748e-225	3	ST7L
1740	5.91912031534162e-230	1.47379847680046	0.567	0.219	1.72684416079776e-225	3	NEO1
1741	9.48228908585959e-230	2.30789419332213	0.306	0.064	2.76636301790868e-225	3	SLC12A2
1742	1.36035413528611e-229	2.21704200513419	0.266	0.046	3.96869715428371e-225	3	ENSCHIG00000010828
1743	2.66173407495303e-229	1.67706843703141	0.465	0.146	7.76534299026796e-225	3	PRMT9
1744	6.03803432619892e-229	1.55507369597515	0.547	0.208	1.76153613432527e-224	3	CSNK1G3
1745	1.6985363469683e-227	1.43800117748119	0.609	0.265	4.95530993864533e-223	3	CACNB2
1746	2.98497960056456e-227	1.2360661101565	0.693	0.333	8.70837948668705e-223	3	ITFG1
1747	4.34774552042891e-227	2.0305654115108	0.324	0.073	1.26841127812993e-222	3	RCAN2
1748	8.74046548154105e-227	1.66357561968735	0.391	0.102	2.54994339958479e-222	3	ENSCHIG00000007393
1749	8.93401979185965e-227	1.62440750486174	0.525	0.19	2.60641093407713e-222	3	KIFAP3
1750	2.18678872949915e-225	1.17011278328195	0.696	0.341	6.37973743944083e-221	3	MLLT10
1751	1.3902099398494e-224	1.73742366367872	0.427	0.125	4.05579847851663e-220	3	SMC6
1752	1.42472763423204e-223	1.36962822854574	0.544	0.202	4.15650040010857e-219	3	ATP2B1
1753	2.94738846295574e-223	2.38882676485547	0.285	0.057	8.59871110182707e-219	3	IKZF2
1754	9.51372212679082e-223	1.87001815407757	0.451	0.147	2.77553329326995e-218	3	SIK2
1755	3.94412490019115e-222	1.16089724068466	0.632	0.267	1.15065899838176e-217	3	MPZL1
1756	1.72849195628906e-221	1.90434044162955	0.335	0.077	5.04270243327769e-217	3	ENSCHIG00000006062
1757	6.16087500566718e-221	1.57069735666039	0.434	0.129	1.79737367415334e-216	3	PKIA
1758	3.63770761398168e-220	1.06222912141892	0.792	0.483	1.06126481930302e-215	3	NCOA1
1759	1.7405623002682e-219	2.11992686029908	0.299	0.062	5.07791645480244e-215	3	ENSCHIG00000019039
1760	2.12432817858535e-219	1.11071018310888	0.677	0.314	6.19751502820491e-215	3	EPC1
1761	1.05243829836031e-218	1.21849748826024	0.692	0.34	3.07038349163636e-214	3	ROCK1
1762	9.23525746067375e-218	1.78068029179495	0.361	0.092	2.69429401157696e-213	3	SLC44A2
1763	1.19390553039124e-217	1.4322540318275	0.622	0.29	3.48309999436342e-213	3	ASCC3
1764	1.59767872711779e-217	1.61525704618389	0.478	0.158	4.66106791849345e-213	3	KIF2A
1765	6.81839880304417e-217	1.17714049108411	0.288	0.054	1.98919966680011e-212	3	PAX7
1766	9.56929575532969e-217	1.44393186325821	0.425	0.12	2.79174634365988e-212	3	ENSCHIG00000007001
1767	1.29770611006163e-216	1.28310092866737	0.567	0.221	3.78592780549381e-212	3	RASA1
1768	1.42472905859332e-216	1.64985235435064	0.446	0.141	4.15650455554016e-212	3	OBSL1
1769	1.45859966554646e-216	1.45989252231324	0.483	0.161	4.25531866426523e-212	3	EML4
1770	1.72144925611029e-216	1.87261843458972	0.398	0.114	5.02215605977616e-212	3	FAM13C
1771	2.63897514415363e-216	2.03287074112074	0.35	0.089	7.69894608555381e-212	3	IPO8
1772	7.12693693726141e-216	1.37936652653928	0.6	0.264	2.07921258207664e-211	3	SOS2
1773	4.0883907043311e-215	2.03089665541319	0.302	0.065	1.19274710408156e-210	3	ENSCHIG00000021403
1774	4.27554674075346e-215	2.05535152359913	0.328	0.078	1.24734800614741e-210	3	FAM184B
1775	9.7048877097937e-215	2.07957796154679	0.33	0.079	2.83130394045521e-210	3	PTPN21
1776	2.64081053958422e-214	1.90364238713577	0.403	0.118	7.704300668183e-210	3	TANGO6
1777	1.14116754544964e-213	1.13631021849915	0.671	0.315	3.32924219709479e-209	3	LDLRAD3
1778	1.04058797803088e-211	1.9099240923011	0.298	0.063	3.03581136710728e-207	3	ENSCHIG00000019398
1779	1.62312092483037e-211	1.35563069239108	0.434	0.129	4.73529298610011e-207	3	ENSCHIG00000001920
1780	4.02639841790873e-211	1.36416796164819	0.538	0.204	1.17466147444069e-206	3	ZMYM4
1781	8.56622446473442e-211	1.56542010406135	0.388	0.108	2.49911032534162e-206	3	KLHL41
1782	4.1712625770493e-210	1.19014979652468	0.731	0.413	1.21692414422836e-205	3	CEP85L
1783	6.27448261027389e-210	1.45552750433326	0.549	0.221	1.8305175567213e-205	3	EFR3A
1784	2.94821454349168e-209	2.14432329612035	0.323	0.078	8.60112110918262e-205	3	LARP1B
1785	4.90760251879778e-209	2.39481957212454	0.275	0.056	1.43174395883406e-204	3	GATM
1786	2.04968039185547e-208	1.46326092140166	0.515	0.191	5.97973757519913e-204	3	PHF10
1787	2.58830468545754e-208	1.99725298256248	0.348	0.089	7.55112008935384e-204	3	TFCP2
1788	3.7159360350753e-207	1.18761260761245	0.633	0.284	1.08408717887287e-202	3	GTF2I
1789	5.24408340802865e-207	1.61582831255699	0.446	0.145	1.52990889345828e-202	3	RHOT1
1790	1.50222621831592e-206	1.95874396413571	0.345	0.089	4.38259476931486e-202	3	MVB12B
1791	1.70055792903445e-206	1.68236872419798	0.36	0.093	4.9612077021651e-202	3	ENSCHIG00000009410
1792	2.68117447657534e-206	1.87870042028382	0.316	0.074	7.82205841796091e-202	3	ENSCHIG00000024010
1793	2.99116402618252e-206	1.7771968131844	0.479	0.175	8.72642192998488e-202	3	CEP120
1794	6.38965123613372e-206	1.61503685083388	0.431	0.136	1.86411685162965e-201	3	MRPS6
1795	5.20019223760438e-205	1.85659042902456	0.335	0.083	1.5171040833987e-200	3	OGDH
1796	1.2514678847268e-204	2.00422743140023	0.315	0.075	3.65103240690196e-200	3	RILPL1
1797	4.47835593201718e-204	2.14623426556027	0.275	0.056	1.30651555960669e-199	3	COMMD3
1798	7.84574453675385e-204	1.91800390211593	0.316	0.074	2.28891751115257e-199	3	ENSCHIG00000013412
1799	1.9801856594494e-203	1.67237630469118	0.346	0.088	5.77699364287768e-199	3	ENSCHIG00000022480
1800	1.26475371699577e-201	2.20568107975277	0.265	0.053	3.68979249396346e-197	3	KPNA5
1801	2.30626066827619e-201	1.35246196343014	0.629	0.3	6.72828487362894e-197	3	ADK
1802	2.323564595087e-201	1.41686973570497	0.633	0.32	6.77876734970683e-197	3	ITGA9
1803	4.1627403349492e-201	1.41190206699391	0.393	0.111	1.21443786531808e-196	3	ENSCHIG00000025004
1804	7.9018511439185e-201	1.31025583420546	0.574	0.251	2.30528605272678e-196	3	FXR1
1805	3.5692873430206e-200	1.41636620595265	0.641	0.31	1.04130388945283e-195	3	WWTR1
1806	1.957194345437e-199	1.21241079477113	0.428	0.128	5.70991878337791e-195	3	ENSCHIG00000026704
1807	1.10276690910953e-198	1.64543309122868	0.349	0.093	3.21721218063614e-194	3	PAG1
1808	7.40973294767439e-198	1.0791807587199	0.685	0.337	2.16171549015453e-193	3	GSK3B
1809	1.88360445121854e-197	1.63171076221484	0.423	0.138	5.49522762598498e-193	3	CACUL1
1810	2.02337781227109e-197	1.00176139307575	0.725	0.385	5.90300242951968e-193	3	TTC3
1811	3.83385041823682e-197	1.57756935977535	0.476	0.174	1.11848752101641e-192	3	RNF38
1812	4.13860836240457e-197	1.15623304177307	0.589	0.256	1.20739760364791e-192	3	PLCL2
1813	4.62279909222424e-197	1.00053282127972	0.702	0.375	1.3486554071655e-192	3	SESTD1
1814	1.70544627908924e-196	1.18143835701401	0.642	0.306	4.97546897461496e-192	3	PHIP
1815	2.81223157779251e-196	2.36536653218189	0.26	0.053	8.20440440505188e-192	3	FBXL3
1816	6.78186891983275e-196	1.02279838740403	0.693	0.34	1.97854243867201e-191	3	ZNF521
1817	1.53282483686133e-195	1.60701561421265	0.457	0.162	4.47186317905924e-191	3	BTBD1
1818	6.47715486263029e-193	1.32322619299509	0.509	0.193	1.88964515962376e-188	3	PHLPP1
1819	1.16066061118087e-192	1.51930338939726	0.387	0.117	3.38611126705907e-188	3	FRY
1820	1.96540695676211e-192	1.96921471447799	0.33	0.086	5.73387825565777e-188	3	INPP5F
1821	7.90288144250306e-192	1.41639815561156	0.538	0.225	2.30558663203584e-187	3	CFL2
1822	2.50466054988021e-191	1.66193650822011	0.418	0.137	7.30709668822053e-187	3	LRP5
1823	1.05248316080135e-190	1.69292138757508	0.312	0.076	3.07051437332185e-186	3	ENSCHIG00000022437
1824	3.77866835483753e-190	1.4590868435206	0.367	0.104	1.1023887058403e-185	3	CDH2
1825	1.00550818031757e-189	1.33341669563313	0.483	0.177	2.93346956525848e-185	3	COG5
1826	1.92811124767504e-189	1.10986684050276	0.451	0.145	5.62507175396717e-185	3	ENSCHIG00000013418
1827	3.33830260141571e-189	1.8734825098162	0.29	0.067	9.73916400937019e-185	3	ENSCHIG00000025826
1828	1.50671421745029e-188	1.02009941813964	0.753	0.471	4.39568805798947e-184	3	TMEM131
1829	1.38758828447346e-186	1.41898530657856	0.485	0.181	4.04815006112286e-182	3	BTRC
1830	4.93979938967728e-186	1.44289196883112	0.618	0.314	1.44113707394445e-181	3	TLK1
1831	3.9652550340125e-184	2.30551636409149	0.251	0.052	1.15682350362281e-179	3	ADGRG6
1832	4.54168924229248e-184	1.29267766431513	0.608	0.296	1.32499241954641e-179	3	RSU1
1833	2.10475449270959e-183	1.91106739464312	0.337	0.094	6.14041075703095e-179	3	SLC12A6
1834	4.08761050644695e-183	2.41495310239781	0.286	0.07	1.19251948915083e-178	3	EML6
1835	4.22776709860482e-183	1.04261507305782	0.713	0.403	1.23340877334697e-178	3	FNIP1
1836	1.13475405746636e-181	1.38797728983307	0.542	0.235	3.31053148725236e-177	3	TXNL1
1837	1.96094866181271e-181	1.96220327986918	0.263	0.057	5.72087162597239e-177	3	ENSCHIG00000011052
1838	2.92933630222334e-181	1.26987292200731	0.498	0.194	8.54604572810638e-177	3	EPS15L1
1839	1.10451072189228e-180	1.72142142252276	0.349	0.101	3.22229958004854e-176	3	MMD
1840	4.39729830895416e-180	1.08463600068233	0.672	0.368	1.28286780865429e-175	3	ZNF280D
1841	5.12548616548187e-180	1.44139278785558	0.577	0.275	1.49530933391768e-175	3	PHTF2
1842	5.71478574985976e-180	1.49496755377402	0.415	0.139	1.66723159466409e-175	3	APC
1843	1.18693003575712e-179	1.72756519501747	0.366	0.111	3.46274968631781e-175	3	NECTIN3
1844	4.98596489786621e-179	1.2553538418583	0.401	0.126	1.45460539930349e-174	3	ENSCHIG00000026467
1845	3.4601726854414e-178	1.25598755963523	0.604	0.296	1.00947077925067e-173	3	PHKB
1846	4.19999496385732e-178	1.68399752851127	0.373	0.119	1.22530653075573e-173	3	TPM3
1847	7.56635574195914e-178	1.55997884201962	0.423	0.148	2.20740862415916e-173	3	ANKRD10
1848	9.37742801582936e-178	1.34523808732224	0.512	0.214	2.73577084933806e-173	3	CSTF3
1849	1.16803475668377e-176	1.3944311494662	0.509	0.213	3.40762459914922e-172	3	FERMT2
1850	4.37473862240449e-176	1.48266372870881	0.444	0.163	1.27628624570028e-171	3	ERCC6L2
1851	4.94209801183132e-176	1.28973346753978	0.499	0.203	1.44180767397167e-171	3	AMOTL1
1852	3.4898981492793e-175	1.07273065133176	0.64	0.322	1.01814288607074e-170	3	FRAS1
1853	4.32149756622164e-175	1.71233770721724	0.286	0.07	1.2607536999695e-170	3	MYL6B
1854	1.50434336736074e-174	1.06504722867712	0.72	0.436	4.38877133993822e-170	3	ZNF704
1855	7.97021650864241e-174	1.35222708336064	0.484	0.195	2.32523096423134e-169	3	UACA
1856	2.28560984087678e-173	1.20085437796002	0.514	0.209	6.66803814977393e-169	3	CASD1
1857	5.84992898063923e-173	1.35351293038253	0.425	0.148	1.70665828081169e-168	3	CCDC88C
1858	7.16334452669259e-173	1.45180671336753	0.418	0.144	2.0898341322173e-168	3	RAB11FIP2
1859	1.75358398735575e-172	1.47850643083856	0.42	0.146	5.11590592471167e-168	3	SEC14L1
1860	2.12361410773193e-172	1.15023562583032	0.574	0.263	6.19543179789715e-168	3	PHACTR4
1861	2.52367190429922e-171	1.18829037890739	0.395	0.123	7.36256041360255e-167	3	ENSCHIG00000011968
1862	5.00569745403159e-171	1.78484799408804	0.319	0.088	1.46036217523918e-166	3	HIKESHI
1863	1.41063025640159e-168	1.34163674108791	0.398	0.132	4.115372710026e-164	3	SDC2
1864	3.35567185229329e-167	1.06609266712474	0.596	0.294	9.78983706188045e-163	3	LENG8
1865	7.32884203606341e-167	1.5777112955679	0.375	0.122	2.13811637560114e-162	3	PLD1
1866	3.25785576409375e-166	1.78434876279178	0.263	0.061	9.5044684061671e-162	3	ENSCHIG00000003741
1867	1.53676939643254e-165	1.96048516008112	0.276	0.07	4.48337103715231e-161	3	RABGEF1
1868	5.71033999386665e-165	1.01168885814814	0.599	0.288	1.66593458981066e-160	3	PCM1
1869	2.93236859072205e-164	1.23886295593585	0.443	0.165	8.55489212657252e-160	3	PRRX1
1870	5.00089931245327e-164	1.1516844087552	0.527	0.226	1.45896236541512e-159	3	EVI5
1871	1.00301194010609e-163	1.37202347588736	0.345	0.102	2.9261870340655e-159	3	ENSCHIG00000016989
1872	1.81499051155696e-163	1.77933712304996	0.258	0.06	5.29505331841627e-159	3	ENSCHIG00000020173
1873	2.71773326015359e-163	1.03491881744283	0.646	0.342	7.92871501317209e-159	3	FOXJ3
1874	3.37144332931875e-163	2.03082808818185	0.277	0.071	9.83584876895452e-159	3	ZBED5
1875	6.05813874150628e-162	1.51389424636369	0.405	0.145	1.76740139644704e-157	3	UBQLN1
1876	9.28343833101627e-162	1.87225779403836	0.285	0.075	2.70835029869069e-157	3	AGTPBP1
1877	2.82445066635551e-161	1.584674682676	0.377	0.128	8.24005237402557e-157	3	SLC25A12
1878	5.18382281287511e-161	1.71680987089237	0.33	0.099	1.51232846742818e-156	3	CCDC66
1879	8.16585018394539e-160	1.68252997354159	0.268	0.065	2.38230513266423e-155	3	ENSCHIG00000024134
1880	8.31501846329211e-160	1.26202635323822	0.615	0.329	2.42582348648084e-155	3	GLCE
1881	9.49281871803868e-160	1.4196240792546	0.423	0.158	2.7694349328006e-155	3	USO1
1882	2.71050721202822e-157	1.22470664029607	0.544	0.261	7.90763374037114e-153	3	ZC3H13
1883	4.34972142027329e-157	1.46777120664939	0.425	0.162	1.26898772715053e-152	3	HSD17B12
1884	3.41158632421711e-156	1.1365886274159	0.379	0.122	9.95296194227101e-152	3	ENSCHIG00000018541
1885	1.57840860399178e-155	1.56315844430474	0.409	0.152	4.60484926128563e-151	3	HAPSTR1
1886	1.8288957599026e-154	1.39560535518462	0.418	0.154	5.33562048993984e-150	3	SESN3
1887	4.84990177718744e-154	1.57254545794502	0.368	0.126	1.41491034447666e-149	3	ZNF106
1888	1.73609667444601e-153	1.32816428705778	0.487	0.205	5.06488843802879e-149	3	TBC1D4
1889	8.35935833848975e-153	1.23166268186435	0.489	0.21	2.438759201671e-148	3	AFAP1
1890	3.29017939671214e-152	1.55875903647429	0.33	0.102	9.59876937196799e-148	3	TMEM260
1891	1.12810393121568e-151	1.58157891792446	0.337	0.108	3.29113040892863e-147	3	SYNPO2
1892	1.80528698020986e-151	1.39211253815034	0.398	0.144	5.26674423606423e-147	3	VPS35L
1893	2.40743104209331e-151	1.38137720495623	0.452	0.188	7.02343932220302e-147	3	OTUD4
1894	4.28709380997641e-151	1.09098117992955	0.609	0.334	1.25071674812252e-146	3	NT5C2
1895	7.65945995089234e-149	1.17710014384204	0.544	0.261	2.23457084607333e-144	3	CCDC91
1896	2.36091659055205e-148	1.77234180301362	0.277	0.076	6.88773806127654e-144	3	TMEM87A
1897	2.57477787311761e-148	1.6632779785007	0.32	0.099	7.51165696703332e-144	3	ATP1A1
1898	2.58462081196465e-148	2.01930552917033	0.279	0.078	7.54037275682568e-144	3	MEI4
1899	4.53372389720036e-148	1.50551198373679	0.319	0.097	1.32266860976923e-143	3	PITX2
1900	1.1160919542245e-147	1.16691239510099	0.472	0.197	3.25608666725455e-143	3	PKD2
1901	3.95252987403801e-147	1.77451375854258	0.278	0.077	1.15311106545185e-142	3	INVS
1902	4.44367620887743e-147	1.57149816116426	0.356	0.122	1.2963980971779e-142	3	RYBP
1903	1.27619100108069e-146	1.48920749427431	0.435	0.179	3.72315962655282e-142	3	ENTPD4
1904	6.95723638881679e-146	1.24249690556541	0.431	0.172	2.02970414407341e-141	3	CALCRL
1905	1.82934906706587e-145	1.247381796807	0.415	0.159	5.33694296825796e-141	3	YEATS2
1906	1.12215825013187e-144	1.43368635922347	0.392	0.146	3.27378447893473e-140	3	EIF2A
1907	4.60271110238668e-144	1.23334553814933	0.442	0.181	1.34279493701029e-139	3	FANCC
1908	1.79571032749389e-143	1.23283081203534	0.43	0.169	5.23880530943068e-139	3	VIRMA
1909	2.59055334304253e-141	1.21812065292787	0.31	0.094	7.55768032299228e-137	3	CSRNP3
1910	6.24721295057943e-140	1.31539785397338	0.444	0.187	1.82256190620204e-135	3	TSHZ1
1911	3.06656816776639e-139	1.0252259402881	0.542	0.263	8.94640597264166e-135	3	DNAAF9
1912	1.58923105042324e-138	1.28004873187671	0.426	0.174	4.63642266650476e-134	3	MYSM1
1913	6.80088635708917e-138	1.06351380664306	0.552	0.281	1.98409058581719e-133	3	CTNNA1
1914	2.19201753314116e-137	1.32363436098328	0.385	0.145	6.39499195118603e-133	3	RAB28
1915	2.69341869869671e-135	1.08385683849216	0.5	0.239	7.85777971157778e-131	3	SIPA1L1
1916	1.36543428339136e-134	1.38395163102538	0.437	0.19	3.98351797836594e-130	3	HIVEP1
1917	4.20822299568738e-134	1.06962835443359	0.518	0.25	1.22770697676184e-129	3	PRPF39
1918	6.16237716110045e-134	1.3961651219419	0.387	0.153	1.79781191297945e-129	3	RHOBTB1
1919	1.876108750477e-133	1.41192755641518	0.501	0.243	5.47335966864159e-129	3	RB1
1920	5.86426722988869e-133	1.52838238023616	0.34	0.119	1.71084132164773e-128	3	INO80D
1921	2.49326443023897e-132	1.3057112475777	0.345	0.12	7.27384964877917e-128	3	DEPTOR
1922	7.38067735776403e-132	1.30939214844938	0.375	0.141	2.15323881235408e-127	3	CAPZA2
1923	4.75182383300986e-130	1.49870463432471	0.333	0.116	1.3862970850423e-125	3	HYCC1
1924	1.02291242119421e-129	1.62537159728787	0.301	0.097	2.98424469759198e-125	3	ZNF782
1925	7.56065069328235e-129	1.21623004901302	0.427	0.18	2.20574423325819e-124	3	ST3GAL3
1926	8.64613934857199e-128	1.02602064222386	0.365	0.135	2.52242469355239e-123	3	MLLT3
1927	2.97745407822137e-127	1.26424038067555	0.255	0.073	8.68642452780304e-123	3	TNNT1
1928	3.21082519578261e-127	1.71065329785904	0.26	0.076	9.36726142617617e-123	3	ANKH
1929	4.50367548140058e-127	1.14204571970438	0.458	0.206	1.31390228494381e-122	3	UBE2D2
1930	3.90708136433547e-126	1.17222128194496	0.451	0.203	1.13985191723123e-121	3	MIB1
1931	5.29177417843531e-126	1.51041658501897	0.306	0.103	1.54382219881672e-121	3	TTC23
1932	3.61887673928765e-125	1.2286794634951	0.412	0.172	1.05577109991978e-120	3	TBCK
1933	5.11610785879378e-125	1.20955331145592	0.305	0.1	1.4925733067245e-120	3	FLNB
1934	1.007089834406e-124	1.35460733907458	0.381	0.154	2.93808388289607e-120	3	ATG10
1935	1.20617137792141e-124	1.27116614557724	0.331	0.116	3.51888437794793e-120	3	LRIG1
1936	3.11709973674836e-123	1.35932632980834	0.307	0.103	9.09382677198968e-119	3	SUGP2
1937	4.57842772434474e-123	1.20281977224302	0.376	0.147	1.33571050430034e-118	3	KLHL2
1938	6.11510053016699e-123	1.27736263250155	0.276	0.083	1.78401942867092e-118	3	ENSCHIG00000009780
1939	9.67204885056247e-123	1.54218389049961	0.269	0.082	2.82172353166309e-118	3	CRYZL1
1940	4.47282589623976e-122	1.69194395995076	0.282	0.091	1.30490222696899e-117	3	RBL2
1941	2.33865353751613e-121	1.55460242762907	0.327	0.119	6.82278783034956e-117	3	SREK1IP1
1942	2.70298256775918e-121	1.2171168035421	0.34	0.124	7.88568134318063e-117	3	PTOV1
1943	3.28574981931413e-121	1.21387830471901	0.392	0.161	9.58584652286704e-117	3	ARMH3
1944	3.04265459992469e-119	1.30978222977785	0.498	0.251	8.87664052982029e-115	3	RASAL2
1945	8.5206938429529e-119	1.35819221023381	0.35	0.134	2.48582722174308e-114	3	MFN1
1946	1.77236078268542e-118	1.34539780726132	0.376	0.154	5.17068534740646e-114	3	TASOR
1947	1.89444250945579e-118	1.13769913945105	0.398	0.167	5.52684657708632e-114	3	ZC3H12C
1948	6.22699227202499e-117	1.14838076976016	0.416	0.182	1.81666272544057e-112	3	TMEM241
1949	3.29141164573291e-116	1.14476404416216	0.394	0.163	9.60236433526119e-112	3	SOBP
1950	3.55789654701272e-116	1.15718732062941	0.371	0.148	1.03798073862549e-111	3	GOPC
1951	4.72313504491704e-116	1.55889447905313	0.302	0.107	1.3779274180041e-111	3	ESCO1
1952	6.74267805721453e-115	1.01948611927613	0.417	0.18	1.96710889641177e-110	3	PXN
1953	8.49749999287954e-114	1.48146228334951	0.31	0.112	2.47906064792268e-109	3	MSL1
1954	3.47955447372456e-113	1.36767688824964	0.31	0.111	1.0151252221644e-108	3	OSTF1
1955	1.57308180686673e-112	1.09598958150776	0.476	0.234	4.58930886335298e-108	3	ATP2C1
1956	3.14974039720108e-112	1.16717029135808	0.465	0.228	9.18905263479444e-108	3	CCSER2
1957	1.82357782498442e-110	1.16930969153443	0.406	0.178	5.32010594660955e-106	3	ZZZ3
1958	2.14218997990482e-110	1.31725218875186	0.409	0.186	6.24962504737433e-106	3	PDE7A
1959	1.04699370798338e-109	1.34798397406147	0.328	0.126	3.05449944367073e-105	3	INTS8
1960	1.26588879355619e-109	1.04544815698634	0.468	0.229	3.69310396632083e-105	3	LANCL2
1961	3.99234534153639e-109	1.25894476848442	0.271	0.088	1.16472682993983e-104	3	ENSCHIG00000013568
1962	4.27599588810453e-109	1.02352159800986	0.487	0.244	1.24747904039561e-104	3	CACHD1
1963	6.77187492484451e-109	1.16879792237602	0.401	0.179	1.97562679057414e-104	3	ACO1
1964	1.9449454201024e-108	1.64987380586849	0.325	0.127	5.67418376860675e-104	3	OCA2
1965	3.43880563665624e-108	1.36221777548101	0.297	0.106	1.00323715643809e-103	3	RNF121
1966	6.17742441207249e-108	1.2570219364101	0.369	0.155	1.80220179797803e-103	3	MAPK14
1967	1.38520626951715e-107	1.1346973730579	0.39	0.167	4.04120077068935e-103	3	PRKAR1A
1968	8.30925712482152e-107	1.28018768687378	0.261	0.084	2.42414267359543e-102	3	MBIP
1969	1.211395261281e-106	1.43838464345744	0.265	0.088	3.53412453526119e-102	3	MKKS
1970	2.63491016269369e-106	1.12788150306504	0.422	0.196	7.68708690864256e-102	3	URI1
1971	3.09826545047797e-106	1.10567633796814	0.364	0.152	9.03887962522443e-102	3	ARHGEF7
1972	7.05767406921165e-106	1.04359714347189	0.392	0.171	2.05900583295181e-101	3	EIF4G2
1973	8.41335973986567e-106	1.46961611897332	0.271	0.093	2.45451357050841e-101	3	TBC1D19
1974	2.11337065536464e-104	1.4111987544063	0.259	0.085	6.16554754996079e-100	3	ALG9
1975	8.6140655648045e-104	1.40085820385024	0.277	0.098	2.51306748787607e-99	3	NR6A1
1976	4.61266896469241e-103	1.1104326190704	0.343	0.139	1.34570004375936e-98	3	HIBCH
1977	1.46641371842277e-102	1.40960244398629	0.272	0.094	4.2781153821266e-98	3	TP53BP1
1978	9.71967775190395e-102	1.10581397424476	0.336	0.134	2.83561878734046e-97	3	ZNF618
1979	1.83380756918802e-101	1.28937546066624	0.307	0.119	5.34995020234912e-97	3	DCUN1D4
1980	2.61771322875935e-101	1.03452080364451	0.294	0.108	7.63691657358251e-97	3	FREM1
1981	1.48139290579524e-100	1.1136506764566	0.341	0.139	4.32181566336702e-96	3	MTX2
1982	1.9048955047749e-100	1.1645356362032	0.39	0.177	5.55734214563028e-96	3	ZDHHC14
1983	2.90559809570052e-100	1.00862724237321	0.41	0.189	8.47679188439669e-96	3	ATXN10
1984	1.41240384613159e-99	1.10957862958047	0.392	0.178	4.1205469807043e-95	3	PKM
1985	2.6046414985926e-99	1.23531710914487	0.318	0.125	7.59878110799405e-95	3	EMC2
1986	3.57261224654589e-99	1.21218313957217	0.324	0.13	1.0422738968073e-94	3	SYNRG
1987	4.16305196263035e-99	1.41681366928414	0.276	0.099	1.21452877957778e-94	3	TRMT1L
1988	6.32154392840706e-99	1.04231921755338	0.392	0.179	1.84424722567348e-94	3	PTPN4
1989	9.89907831488376e-99	1.06078994009452	0.373	0.163	2.88795710758419e-94	3	NDUFS4
1990	2.70298030168782e-97	1.04360020572432	0.366	0.158	7.88567473214404e-93	3	SEPTIN11
1991	1.07928141207042e-96	1.02295236033214	0.39	0.177	3.14869559157425e-92	3	DPP8
1992	7.11013639203381e-96	1.02063564632434	0.415	0.197	2.07431119101194e-91	3	PLEKHA1
1993	1.62154207414589e-94	1.09232586349005	0.373	0.168	4.73068684711323e-90	3	FAR1
1994	2.67516521369449e-94	1.24265769014684	0.29	0.11	7.80452699443231e-90	3	BRD7
1995	1.50185416155633e-93	1.22888441368669	0.274	0.101	4.38150933092444e-89	3	SDK2
1996	2.42068865955394e-93	1.29041056942293	0.267	0.097	7.06211709538267e-89	3	EIF4ENIF1
1997	8.39466853018711e-93	1.03447698236565	0.443	0.229	2.44906059699679e-88	3	WDR7
1998	3.01764952291329e-92	1.46809079491647	0.269	0.099	8.80369071814723e-88	3	MB21D2
1999	5.53138610871794e-91	1.39932927743616	0.262	0.095	1.61372658335737e-86	3	SLC38A6
[truncated: 4,471 more rows]
