# Supplementary material for: Single-Cell Transcriptomic Analysis Reveals Multicellular Coordination and Signaling Rewiring During Fetal Goat Skeletal Muscle Development
Source: Animals (Basel). 2026 Apr 29;16(9):1370. doi: 10.3390/ani16091370 (PMC13162580; doi:10.3390/ani16091370)
Supplement: Supplementary file 1 [file animals-16-01370-s001.zip › Table S2_sig_genes_sorted_by_moransI.csv]

	status	p_value	morans_test_statistic	morans_I	gene_short_name	q_value
LOC107132468	OK	0	159.7060142	0.72721382	LOC107132468	0
TTN	OK	0	157.6427301	0.71762438	TTN	0
PDLIM3	OK	0	150.7431435	0.68632972	PDLIM3	0
ACACB	OK	0	148.4353084	0.67594987	ACACB	0
NEB	OK	0	147.0443666	0.669696797	NEB	0
MLIP	OK	0	144.0661877	0.656131761	MLIP	0
CDH13	OK	0	143.0836684	0.651791921	CDH13	0
DMD	OK	0	129.6187655	0.590315879	DMD	0
TPM3	OK	0	124.3163055	0.566159059	TPM3	0
RN18S1	OK	0	122.7845418	0.55901302	RN18S1	0
LOC100335819	OK	0	121.6849596	0.554310084	LOC100335819	0
MYH6	OK	0	119.4753011	0.543693771	MYH6	0
ITGBL1	OK	0	117.9803691	0.537139385	ITGBL1	0
RBM24	OK	0	111.2952375	0.506980447	RBM24	0
SVIL	OK	0	109.1575419	0.497133298	SVIL	0
SOX5	OK	0	104.355347	0.475420211	SOX5	0
LHFPL6	OK	0	104.150923	0.474300438	LHFPL6	0
MYH7	OK	0	104.0593327	0.473512822	MYH7	0
MYBPC1	OK	0	102.9455021	0.469057306	MYBPC1	0
LOC132343629	OK	0	102.7749156	0.468036564	LOC132343629	0
ACTN2	OK	0	100.3258485	0.456959355	ACTN2	0
THBS1	OK	0	99.94733317	0.455178328	THBS1	0
ZBTB7C	OK	0	97.79897185	0.445299521	ZBTB7C	0
TNNT1	OK	0	96.73192127	0.440268916	TNNT1	0
ANGPTL7	OK	0	93.93575085	0.42765336	ANGPTL7	0
PSD3	OK	0	92.20964191	0.420053309	PSD3	0
RBFOX1	OK	0	92.15988959	0.419737927	RBFOX1	0
GALNT17	OK	0	91.07699111	0.414932867	GALNT17	0
APBB2	OK	0	90.60353077	0.412682077	APBB2	0
ABCC9	OK	0	90.33463471	0.411503981	ABCC9	0
MYL2	OK	0	89.53348591	0.407195328	MYL2	0
JPH1	OK	0	89.38381263	0.407167877	JPH1	0
LOX	OK	0	87.88581126	0.400041792	LOX	0
FRMD4B	OK	0	85.2348233	0.388076986	FRMD4B	0
COL1A2	OK	0	84.30488686	0.38396245	COL1A2	0
MYLK4	OK	0	82.04343385	0.373736211	MYLK4	0
RPS6KA3	OK	0	81.56735962	0.371545222	RPS6KA3	0
MAP3K5	OK	0	81.40115529	0.370640679	MAP3K5	0
TNNT3	OK	0	80.90001044	0.368508928	TNNT3	0
LOC132345457	OK	0	80.67722642	0.367493506	LOC132345457	0
LOC112444653	OK	0	78.68893754	0.358233137	LOC112444653	0
ARID5B	OK	0	78.23289171	0.356274269	ARID5B	0
RGS7	OK	0	78.23916938	0.356192285	RGS7	0
ELMO1	OK	0	77.2306526	0.35167849	ELMO1	0
ACTN1	OK	0	76.76324922	0.34924939	ACTN1	0
COL13A1	OK	0	76.5023912	0.34820488	COL13A1	0
COL12A1	OK	0	75.88672734	0.345541535	COL12A1	0
FHIP1A	OK	0	75.27048908	0.342866682	FHIP1A	0
HIP1	OK	0	75.27345786	0.342787924	HIP1	0
COL6A3	OK	0	74.25943839	0.338146677	COL6A3	0
FBXO40	OK	0	74.21550508	0.337177446	FBXO40	0
ADAMTS3	OK	0	73.24898237	0.33336486	ADAMTS3	0
LOXL3	OK	0	72.94251846	0.331786956	LOXL3	0
ARHGEF26	OK	0	72.69223875	0.330863818	ARHGEF26	0
DTNA	OK	0	71.98898188	0.327873776	DTNA	0
TIMP2	OK	0	71.99286414	0.327742617	TIMP2	0
COL11A2	OK	0	71.79263886	0.326660328	COL11A2	0
TNNC1	OK	0	71.89664989	0.326656442	TNNC1	0
TRDN	OK	0	71.42829729	0.325382094	TRDN	0
TRPC3	OK	0	71.20632502	0.323866757	TRPC3	0
MAP4	OK	0	70.5791843	0.321368892	MAP4	0
DAPK1	OK	0	70.25088994	0.319795067	DAPK1	0
ATRNL1	OK	0	69.89070144	0.318246869	ATRNL1	0
CERCAM	OK	0	69.22034363	0.314886144	CERCAM	0
MYOM1	OK	0	69.12341522	0.314859136	MYOM1	0
EGFR	OK	0	68.82919392	0.31339731	EGFR	0
MKX	OK	0	67.5774836	0.307442532	MKX	0
THSD4	OK	0	67.35030516	0.306653889	THSD4	0
COBL	OK	0	67.26635932	0.306386065	COBL	0
MYOZ2	OK	0	66.55937241	0.302880603	MYOZ2	0
RAPGEF4	OK	0	65.66031394	0.298939851	RAPGEF4	0
COL1A1	OK	0	65.48599436	0.298267017	COL1A1	0
TGFB2	OK	0	65.39037959	0.297745238	TGFB2	0
OAF	OK	0	65.37013651	0.297454382	OAF	0
ERBB4	OK	0	65.2415654	0.297169437	ERBB4	0
NALCN	OK	0	65.05588353	0.295999164	NALCN	0
KCNQ5	OK	0	64.46892781	0.293640489	KCNQ5	0
MYOM3	OK	0	64.19387821	0.292374482	MYOM3	0
NEDD9	OK	0	63.69327456	0.28985503	NEDD9	0
FILIP1	OK	0	62.92708126	0.286603495	FILIP1	0
CHRNA1	OK	0	62.79126717	0.283776502	CHRNA1	0
PHACTR2	OK	0	61.1701831	0.278461759	PHACTR2	0
PFKFB3	OK	0	60.36274833	0.274872926	PFKFB3	0
ANK3	OK	0	59.7974115	0.272350453	ANK3	0
CACNA1C	OK	0	59.71156783	0.271841579	CACNA1C	0
MYL6B	OK	0	59.89996074	0.271461451	MYL6B	0
PDE4DIP	OK	0	59.48952347	0.270948639	PDE4DIP	0
ABI3BP	OK	0	59.11770629	0.269126477	ABI3BP	0
PLCL1	OK	0	58.9618958	0.268413264	PLCL1	0
MYH1	OK	0	58.73533516	0.267057872	MYH1	0
PDLIM5	OK	0	58.56012667	0.266659936	PDLIM5	0
CCND3	OK	0	58.16576545	0.264737601	CCND3	0
STEAP2	OK	0	58.09914657	0.264018462	STEAP2	0
KEH36-p08	OK	0	57.98052024	0.263964764	KEH36-p08	0
ABCA1	OK	0	57.91376695	0.263736646	ABCA1	0
FBN2	OK	0	57.63528554	0.262404999	FBN2	0
GPD2	OK	0	57.5730767	0.262221901	GPD2	0
KEH36-p04	OK	0	57.54010623	0.261929696	KEH36-p04	0
USP25	OK	0	57.45356676	0.261651587	USP25	0
TNS3	OK	0	57.12806218	0.259934411	TNS3	0
ATP8A1	OK	0	57.04231927	0.259792749	ATP8A1	0
OSBPL10	OK	0	56.76524073	0.258446503	OSBPL10	0
PADI2	OK	0	56.26640533	0.256258676	PADI2	0
DPF1	OK	0	56.39179571	0.256127839	DPF1	0
FILIP1L	OK	0	56.22730757	0.256085594	FILIP1L	0
ATP2A2	OK	0	56.18867892	0.255909693	ATP2A2	0
SLC25A4	OK	0	56.0598687	0.255267664	SLC25A4	0
PDZRN3	OK	0	55.75918331	0.253937316	PDZRN3	0
TBC1D1	OK	0	55.52006262	0.252858047	TBC1D1	0
KEH36-p01	OK	0	55.20379788	0.251300799	KEH36-p01	0
CAMK2B	OK	0	55.075671	0.250827992	CAMK2B	0
B4GALNT3	OK	0	55.44108071	0.250625643	B4GALNT3	0
SEMA3B	OK	0	55.01308804	0.25023412	SEMA3B	0
NRAP	OK	0	54.87523167	0.249913658	NRAP	0
STK32B	OK	0	54.89565669	0.249725562	STK32B	0
LIMCH1	OK	0	54.77154359	0.249432738	LIMCH1	0
CEP126	OK	0	54.82306332	0.249320937	CEP126	0
ARPP21	OK	0	53.36314387	0.243029107	ARPP21	0
CMYA5	OK	0	53.08598019	0.241731751	CMYA5	0
USP13	OK	0	52.43981753	0.238808097	USP13	0
MYLK2	OK	0	52.32490715	0.23818203	MYLK2	0
MYO1D	OK	0	52.10766051	0.237146847	MYO1D	0
COL11A1	OK	0	52.08627363	0.236849024	COL11A1	0
MYLK3	OK	0	52.19300314	0.236787827	MYLK3	0
TACC2	OK	0	51.97771803	0.236706108	TACC2	0
PANK1	OK	0	51.94029614	0.236472864	PANK1	0
DAB2	OK	0	51.86877978	0.236110612	DAB2	0
SIPA1L1	OK	0	51.34291782	0.233759457	SIPA1L1	0
ALPK3	OK	0	48.70185375	0.221753617	ALPK3	0
ZNF385B	OK	0	48.64267021	0.221267279	ZNF385B	0
RHOU	OK	0	47.81073972	0.217380128	RHOU	0
TEAD1	OK	0	47.61088438	0.216783555	TEAD1	0
SYT7	OK	0	47.60398948	0.2163362	SYT7	0
KEH36-p10	OK	0	47.50841798	0.215723532	KEH36-p10	0
LOC107131356	OK	0	46.87760941	0.213441356	LOC107131356	0
KEH36-p06	OK	0	46.61593784	0.211747552	KEH36-p06	0
IL6ST	OK	0	46.33504061	0.210918662	IL6ST	0
MICAL3	OK	0	46.26574142	0.210654548	MICAL3	0
MUSK	OK	0	46.53382055	0.210644486	MUSK	0
MYO18B	OK	0	46.17624903	0.2102659	MYO18B	0
MYH2	OK	0	45.92908578	0.209093934	MYH2	0
KEH36-p11	OK	0	45.76786802	0.208377557	KEH36-p11	0
NAV2	OK	0	45.63588713	0.207650427	NAV2	0
PID1	OK	0	45.38503932	0.206595054	PID1	0
AGBL1	OK	0	45.24582065	0.206023253	AGBL1	0
SLC20A2	OK	0	45.0261939	0.205017429	SLC20A2	0
COX6A2	OK	0	45.10432144	0.204448317	COX6A2	0
TNNI1	OK	0	44.87999698	0.203916925	TNNI1	0
FNDC1	OK	0	44.71393934	0.203156202	FNDC1	0
MYH3	OK	0	44.66971132	0.202925038	MYH3	0
SLC8A3	OK	0	44.42420006	0.20227768	SLC8A3	0
SORBS1	OK	0	43.92678987	0.200006021	SORBS1	0
