# Supplementary material for: Single-Cell Transcriptomic Analysis Reveals Multicellular Coordination and Signaling Rewiring During Fetal Goat Skeletal Muscle Development
Source: Animals (Basel). 2026 Apr 29;16(9):1370. doi: 10.3390/ani16091370 (PMC13162580; doi:10.3390/ani16091370)
Supplement: Supplementary file 1 [file animals-16-01370-s001.zip › Table S3_Venn_Regulons_List.csv]

Shared	only_Early	only_Late
BCL6(+)	BACH1(+)	ASCL2(+)
BHLHE40(+)	BRCA1(+)	BHLHE41(+)
CEBPG(+)	CNOT3(+)	CEBPB(+)
CHURC1(+)	E2F4(+)	CREB3L1(+)
CREB1(+)	E2F5(+)	CREM(+)
DBP(+)	FOSB(+)	CRX(+)
E2F6(+)	FOXN2(+)	DRGX(+)
E2F8(+)	GLIS1(+)	E2F2(+)
ELK3(+)	HAND2(+)	ELK1(+)
ERF(+)	HMGA2(+)	EOMES(+)
ERG(+)	HOXA5(+)	ESX1(+)
ETS1(+)	HOXA7(+)	FOXA3(+)
ETS2(+)	IRF9(+)	FOXD1(+)
ETV4(+)	JUN(+)	FOXL1(+)
FLI1(+)	KMT2B(+)	GCM1(+)
FOSL2(+)	MAF(+)	GCM2(+)
FOXJ2(+)	MXD4(+)	GFI1(+)
FOXM1(+)	MYBL1(+)	GFI1B(+)
GABPB1(+)	MYBL2(+)	GLIS2(+)
GATA2(+)	MYCN(+)	GSC2(+)
GATA3(+)	NFE2L2(+)	HHEX(+)
GATA6(+)	NR2F1(+)	HNF1B(+)
GMEB1(+)	NR4A1(+)	HOXA13(+)
HEY2(+)	PAX7(+)	HOXB5(+)
HNF4G(+)	PITX3(+)	IRF4(+)
HOXA1(+)	PRDM10(+)	IRF8(+)
HSF1(+)	RELB(+)	MAFA(+)
HSF5(+)	SCAND1(+)	MAFB(+)
IKZF1(+)	SMAD1(+)	MITF(+)
KLF13(+)	TBX5(+)	MYF5(+)
KLF3(+)	TFAP2A(+)	MYPOP(+)
MAX(+)	TFAP2B(+)	NMRAL1(+)
MTF1(+)	TFAP4(+)	NR1I2(+)
MYB(+)	TFEB(+)	NR2F6(+)
MZF1(+)	ZBTB16(+)	POU1F1(+)
NFIA(+)	ZEB1(+)	RFX5(+)
NFIB(+)	ZNF143(+)	SCRT2(+)
NFIC(+)	ZNF34(+)	SOX10(+)
NFYC(+)	ZNF341(+)	SPDEF(+)
PBX3(+)	ZNF35(+)	SPI1(+)
POU2F1(+)	ZNF507(+)	TAL1(+)
POU2F3(+)	ZNF513(+)	TBX20(+)
PURA(+)	ZNF76(+)	WT1(+)
RARA(+)	ZNF8(+)	ZBTB7C(+)
RARB(+)	ZSCAN20(+)	ZNF135(+)
RB1(+)	BATF(+)	ZNF202(+)
RFX2(+)	BCL11A(+)	ZNF213(+)
RXRG(+)	FOXK1(+)	ZNF304(+)
SOX4(+)	HLTF(+)	ZNF449(+)
SOX9(+)	MLLT10(+)	ZNF467(+)
STAT5A(+)	MTF2(+)	ZNF541(+)
TAF6(+)	NFATC2(+)	ZNF569(+)
TCF3(+)	NFATC4(+)	ZNF570(+)
TEAD4(+)	NRF1(+)	ZNF579(+)
THRB(+)	OTUD4(+)	ZNF580(+)
VDR(+)	SKI(+)	ZNF668(+)
ZBTB37(+)	SOX5(+)	ZNF770(+)
ZFP28(+)	SP3(+)	ZNF772(+)
ZNF792(+)	TFEC(+)	ZNF879(+)
ZSCAN16(+)	ZBED6(+)	AHR(+)
ZSCAN26(+)	ZBTB1(+)	ARID3A(+)
ATF2(+)	ZBTB11(+)	ATF3(+)
BCLAF1(+)	ZBTB44(+)	ATF6(+)
CHD1(+)	ZNF236(+)	BACH2(+)
CLOCK(+)	ZNF274(+)	CUX1(+)
CTCF(+)	ZNF281(+)	E2F3(+)
ELF1(+)	ZNF383(+)	E4F1(+)
ELF2(+)	ZNF384(+)	EBF1(+)
EP300(+)	ZNF398(+)	ELF4(+)
ETV1(+)	ZNF410(+)	ESR1(+)
ETV3(+)	ZNF699(+)	ESR2(+)
ETV5(+)	ZNF704(+)	ESRRA(+)
FOS(+)	ATF1(+)	FOXA2(+)
FOXO1(+)	CREBL2(+)	FOXJ3(+)
GABPA(+)	EBF4(+)	FOXO3(+)
GMEB2(+)	HES1(+)	GATA4(+)
HDAC2(+)	HES7(+)	GLIS3(+)
HINFP(+)	HOXA9(+)	HMGA1(+)
KLF2(+)	HOXC9(+)	HOXA3(+)
KLF7(+)	MLX(+)	HOXA4(+)
MXD1(+)	NKX3-2(+)	IKZF3(+)
MYC(+)	OSR2(+)	ILF2(+)
NFE2L1(+)	OVOL1(+)	IRF5(+)
NFKB2(+)	PITX1(+)	JUND(+)
NR3C1(+)	PITX2(+)	KAT7(+)
RFX3(+)	POLR3A(+)	KLF11(+)
RFXANK(+)	PRDM4(+)	KLF4(+)
RFXAP(+)	RORA(+)	KLF6(+)
SP2(+)	SOX8(+)	KLF8(+)
SP4(+)	STAT5B(+)	KLF9(+)
SREBF2(+)	VAX2(+)	MAZ(+)
STAT1(+)	ZBTB43(+)	MBD2(+)
STAT3(+)	ZGPAT(+)	MEIS1(+)
TCF12(+)	ZNF165(+)	MGA(+)
TCF7L1(+)	ZNF2(+)	MNT(+)
TCF7L2(+)	ZNF264(+)	MXI1(+)
UBE2K(+)	ZNF311(+)	NFE2(+)
VEZF1(+)	ZNF404(+)	NR2C1(+)
YY1(+)	ZNF432(+)	ONECUT2(+)
ZBTB7A(+)	ZNF445(+)	PAX3(+)
ZFP64(+)	ZNF484(+)	PBX1(+)
ZNF333(+)	ZNF555(+)	PDCD11(+)
ZNF354C(+)	ZNF596(+)	PLAG1(+)
ZNF407(+)	ZNF787(+)	POU2F2(+)
ZNF423(+)	NA	RELA(+)
CEBPD(+)	NA	RFX1(+)
E2F7(+)	NA	RFX4(+)
EGR1(+)	NA	RORC(+)
ELK4(+)	NA	RXRA(+)
GATA5(+)	NA	SMC3(+)
HEY1(+)	NA	SNAPC5(+)
HOXD3(+)	NA	SP1(+)
IKZF2(+)	NA	SREBF1(+)
ING4(+)	NA	TAF1(+)
ISL1(+)	NA	TBX15(+)
JDP2(+)	NA	TBX21(+)
JUNB(+)	NA	TFAP2C(+)
KLF12(+)	NA	TFAP2D(+)
MYOG(+)	NA	TFCP2(+)
NR2F2(+)	NA	TFDP2(+)
PLAGL1(+)	NA	THAP1(+)
PRDM1(+)	NA	THRA(+)
RUNX3(+)	NA	TRIM28(+)
RXRB(+)	NA	USF2(+)
SMAD3(+)	NA	XBP1(+)
SOX15(+)	NA	ZBTB14(+)
STAT6(+)	NA	ZBTB34(+)
TP73(+)	NA	ZBTB40(+)
NA	NA	ZBTB41(+)
NA	NA	ZBTB8A(+)
NA	NA	ZFX(+)
NA	NA	ZFY(+)
NA	NA	ZNF142(+)
NA	NA	ZNF226(+)
NA	NA	ZNF276(+)
NA	NA	ZNF280D(+)
NA	NA	ZNF354A(+)
NA	NA	ZNF385D(+)
NA	NA	ZNF454(+)
NA	NA	ZNF576(+)
NA	NA	ZNF660(+)
NA	NA	ZSCAN30(+)
NA	NA	ARNTL2(+)
NA	NA	ATF5(+)
NA	NA	BHLHA15(+)
NA	NA	DMRT1(+)
NA	NA	E2F1(+)
NA	NA	ESRRB(+)
NA	NA	FIGLA(+)
NA	NA	FOXO6(+)
NA	NA	GATA1(+)
NA	NA	GATAD1(+)
NA	NA	GLI3(+)
NA	NA	GRHL1(+)
NA	NA	HEYL(+)
NA	NA	HIC1(+)
NA	NA	HOXC8(+)
NA	NA	KLF15(+)
NA	NA	KLF16(+)
NA	NA	LEF1(+)
NA	NA	LTF(+)
NA	NA	MAFF(+)
NA	NA	MYF6(+)
NA	NA	MYOD1(+)
NA	NA	NFATC3(+)
NA	NA	NFYA(+)
NA	NA	NFYB(+)
NA	NA	NR1H3(+)
NA	NA	OTX2(+)
NA	NA	PATZ1(+)
NA	NA	PPARA(+)
NA	NA	SOX11(+)
NA	NA	SOX2(+)
NA	NA	SOX6(+)
NA	NA	TAL2(+)
NA	NA	TBX4(+)
NA	NA	TEAD1(+)
NA	NA	TEF(+)
NA	NA	TFE3(+)
NA	NA	TGIF2(+)
NA	NA	TOPORS(+)
NA	NA	ZBED5(+)
NA	NA	ZBTB12(+)
NA	NA	ZBTB2(+)
NA	NA	ZBTB25(+)
NA	NA	ZBTB33(+)
NA	NA	ZFP92(+)
NA	NA	ZNF197(+)
NA	NA	ZNF200(+)
NA	NA	ZNF283(+)
NA	NA	ZNF367(+)
NA	NA	ZNF394(+)
NA	NA	ZNF527(+)
NA	NA	ZNF554(+)
NA	NA	ZNF585A(+)
NA	NA	ZNF664(+)
NA	NA	ZNF786(+)
NA	NA	ZXDB(+)
NA	NA	ZXDC(+)
NA	NA	NA
NA	NA	NA
NA	NA	NA
NA	NA	NA
NA	NA	NA
NA	NA	NA
NA	NA	NA
NA	NA	NA
NA	NA	NA
NA	NA	NA
NA	NA	NA
NA	NA	NA
NA	NA	NA
NA	NA	NA
NA	NA	NA
NA	NA	NA
NA	NA	NA
NA	NA	NA
NA	NA	NA
NA	NA	NA
NA	NA	NA
NA	NA	NA
NA	NA	NA
NA	NA	NA
NA	NA	NA
NA	NA	NA
NA	NA	NA
NA	NA	NA
NA	NA	NA
NA	NA	NA
NA	NA	NA
NA	NA	NA
NA	NA	NA
NA	NA	NA
NA	NA	NA
NA	NA	NA
NA	NA	NA
NA	NA	NA
NA	NA	NA
NA	NA	NA
NA	NA	NA
NA	NA	NA
NA	NA	NA
NA	NA	NA
NA	NA	NA
NA	NA	NA
NA	NA	NA
NA	NA	NA
NA	NA	NA
NA	NA	NA
NA	NA	NA
NA	NA	NA
NA	NA	NA
NA	NA	NA
NA	NA	NA
NA	NA	NA
NA	NA	NA
NA	NA	NA
NA	NA	NA
NA	NA	NA
NA	NA	NA
NA	NA	NA
NA	NA	NA
NA	NA	NA
NA	NA	NA
NA	NA	NA
NA	NA	NA
NA	NA	NA
NA	NA	NA
NA	NA	NA
NA	NA	NA
NA	NA	NA
NA	NA	NA
NA	NA	NA
NA	NA	NA
NA	NA	NA
NA	NA	NA
NA	NA	NA
NA	NA	NA
NA	NA	NA
NA	NA	NA
NA	NA	NA
NA	NA	NA
NA	NA	NA
NA	NA	NA
NA	NA	NA
NA	NA	NA
NA	NA	NA
NA	NA	NA
NA	NA	NA
NA	NA	NA
NA	NA	NA
NA	NA	NA
NA	NA	NA
NA	NA	NA
NA	NA	NA
NA	NA	NA
NA	NA	NA
NA	NA	NA
NA	NA	NA
NA	NA	NA
NA	NA	NA
NA	NA	NA
NA	NA	NA
NA	NA	NA
NA	NA	NA
NA	NA	NA
NA	NA	NA
NA	NA	NA
NA	NA	NA
NA	NA	NA
NA	NA	NA
NA	NA	NA
NA	NA	NA
NA	NA	NA
NA	NA	NA
NA	NA	NA
NA	NA	NA
NA	NA	NA
NA	NA	NA
NA	NA	NA
NA	NA	NA
NA	NA	NA
NA	NA	NA
NA	NA	NA
NA	NA	NA
NA	NA	NA
NA	NA	NA
