# Supplementary material for: Single-Cell Transcriptomic Analysis Reveals Multicellular Coordination and Signaling Rewiring During Fetal Goat Skeletal Muscle Development
Source: Animals (Basel). 2026 Apr 29;16(9):1370. doi: 10.3390/ani16091370 (PMC13162580; doi:10.3390/ani16091370)
Supplement: Supplementary file 1 [file animals-16-01370-s001.zip › Table S4_Common_High_Active_Regulons.csv]

Common_High_TFs
NFIB(+)
PAX7(+)
NFIA(+)
RB1(+)
ETS1(+)
FLI1(+)
ERG(+)
BRCA1(+)
ELK3(+)
PBX3(+)
E2F5(+)
E2F4(+)
STAT5A(+)
HNF4G(+)
MTF1(+)
CREB1(+)
CNOT3(+)
ERF(+)
NR4A1(+)
MYBL1(+)
GMEB1(+)
PITX3(+)
BCL6(+)
FOXN2(+)
CEBPG(+)
HSF5(+)
E2F8(+)
RARB(+)
BHLHE40(+)
HAND2(+)
THRB(+)
FOXJ2(+)
MAX(+)
GATA2(+)
HOXA7(+)
IRF9(+)
RARA(+)
MXD4(+)
PURA(+)
GABPB1(+)
PRDM10(+)
KLF13(+)
JUN(+)
NFE2L2(+)
HMGA2(+)
RFX2(+)
VDR(+)
GATA3(+)
MZF1(+)
GLIS1(+)
E2F6(+)
HOXA1(+)
FOSL2(+)
BACH1(+)
KLF3(+)
FOXM1(+)
KMT2B(+)
HSF1(+)
MYBL2(+)
FOSB(+)
HOXA5(+)
HEY2(+)
ETS2(+)
POU2F3(+)
MYB(+)
TAF6(+)
TEAD4(+)
IKZF1(+)
MAF(+)
DBP(+)
GATA6(+)
MYCN(+)
RXRG(+)
NFYC(+)
NFIC(+)
ETV4(+)
CHURC1(+)
POU2F1(+)
TCF3(+)
NR2F1(+)
ELF1(+)
ETV1(+)
ETV3(+)
ETV5(+)
FOS(+)
GABPA(+)
GMEB2(+)
RFXANK(+)
SP2(+)
