# Supplementary material for: Single-Cell Transcriptomic Analysis Reveals Multicellular Coordination and Signaling Rewiring During Fetal Goat Skeletal Muscle Development
Source: Animals (Basel). 2026 Apr 29;16(9):1370. doi: 10.3390/ani16091370 (PMC13162580; doi:10.3390/ani16091370)
Supplement: Supplementary file 1 [file animals-16-01370-s001.zip › Table S5_TF analysis.csv]

regulon	target_gene
ARID3A(+)	CACNB4
ARID3A(+)	OLA1
ARID3A(+)	AGO3
ARID3A(+)	TIGAR
ARID3A(+)	CAPRIN2
ARID3A(+)	UHRF2
ARID3A(+)	GNE
ARID3A(+)	ARID3A
ARID3A(+)	IAH1
ARID3A(+)	RAD21
ARID3A(+)	PPIL4
ARID3A(+)	TAB2
ARID3A(+)	MKX
ARID3A(+)	MAP1LC3A
ARID3A(+)	HHIP
ARID3A(+)	PDPR
ARID3A(+)	SMG9
ARID3A(+)	ZNF565
ARID3A(+)	MLX
ARID3A(+)	USP43
ARID3A(+)	PLEKHM1
ARID3A(+)	RAI1
ARID3A(+)	PAFAH1B1
ARID3A(+)	AFG3L2
ARID3A(+)	PTDSS2
ARID3A(+)	KLHDC3
ARID3A(+)	CNOT7
ARID3A(+)	PBLD
ARID3A(+)	NUPR1
ARID3A(+)	ZRANB2
ARID3A(+)	SMIM24
ARID3A(+)	SMC5
ARID3A(+)	ZNF638
ARID3A(+)	LRPPRC
ARID3A(+)	CCDC7
ARID3A(+)	PTS
ARID3A(+)	GHRL
ARID3A(+)	SRSF3
ARNTL2(+)	C2CD2
ARNTL2(+)	SLC40A1
ARNTL2(+)	SCN2A
ARNTL2(+)	IGF2BP3
ARNTL2(+)	PMVK
ARNTL2(+)	GNS
ARNTL2(+)	VRK2
ARNTL2(+)	RAD51B
ARNTL2(+)	THBS1
ARNTL2(+)	ZNF770
ARNTL2(+)	HSF2
ARNTL2(+)	TSHZ2
ARNTL2(+)	PMEPA1
ARNTL2(+)	DVL1
ARNTL2(+)	RGSL1
ARNTL2(+)	MYL2
ARNTL2(+)	TRIM2
ARNTL2(+)	ANKRD9
ARNTL2(+)	LENG9
ARNTL2(+)	LIMD1
ARNTL2(+)	FRMD8
ARNTL2(+)	GTF2H1
ARNTL2(+)	PICALM
ARNTL2(+)	FAM118B
ARNTL2(+)	DLC1
ARNTL2(+)	AP5Z1
ARNTL2(+)	SPNS1
ARNTL2(+)	DNAJC8
ARNTL2(+)	GPX3
ATF3(+)	EMP1
ATF3(+)	SH3BP2
ATF3(+)	AKIRIN2
ATF3(+)	TRPC6
ATF3(+)	FXYD6
ATF3(+)	IVNS1ABP
ATF3(+)	GRIA2
ATF3(+)	UBE2G1
ATF3(+)	SLC47A2
ATF3(+)	ABCA5
ATF3(+)	ANKRD13B
ATF3(+)	CSGALNACT1
ATF3(+)	PDE6B
ATF3(+)	L3MBTL4
ATF5(+)	IGSF11
ATF5(+)	PPP2R3A
ATF5(+)	CHAF1B
ATF5(+)	RUNX1
ATF5(+)	CCDC50
ATF5(+)	PARD3B
ATF5(+)	PLEKHM3
ATF5(+)	PTPN4
ATF5(+)	SLC39A10
ATF5(+)	STK39
ATF5(+)	NAB1
ATF5(+)	OLA1
ATF5(+)	PCLO
ATF5(+)	PTPN12
ATF5(+)	UBE3C
ATF5(+)	AGO3
ATF5(+)	FGGY
ATF5(+)	AGO4
ATF5(+)	MON2
ATF5(+)	SLC38A2
ATF5(+)	YBX3
ATF5(+)	PLXNC1
ATF5(+)	SYT1
ATF5(+)	ADGRL3
ATF5(+)	SLC44A1
ATF5(+)	KIAA1958
ATF5(+)	AK3
ATF5(+)	LPL
ATF5(+)	LMNB1
ATF5(+)	AFTPH
ATF5(+)	NRXN1
ATF5(+)	EFEMP1
ATF5(+)	PUM2
ATF5(+)	NRBP1
ATF5(+)	EIF5B
ATF5(+)	FNBP1
ATF5(+)	ARSB
ATF5(+)	ZNF410
ATF5(+)	SEMA6D
ATF5(+)	HERC1
ATF5(+)	FRMD6
ATF5(+)	PRKCH
ATF5(+)	SCAMP1
ATF5(+)	ZNF704
ATF5(+)	RIMS1
ATF5(+)	MMP16
ATF5(+)	PCDH9
ATF5(+)	GPR180
ATF5(+)	FRY
ATF5(+)	NALCN
ATF5(+)	SACS
ATF5(+)	CCNY
ATF5(+)	ZNF438
ATF5(+)	TRDMT1
ATF5(+)	MADD
ATF5(+)	CCDC34
ATF5(+)	CLSTN1
ATF5(+)	DDX59
ATF5(+)	NEK7
ATF5(+)	LPGAT1
ATF5(+)	CAMSAP2
ATF5(+)	RALGPS2
ATF5(+)	CTNNBIP1
ATF5(+)	EMB
ATF5(+)	FBXW7
ATF5(+)	TOB1
ATF5(+)	RPS6KB1
ATF5(+)	YPEL2
ATF5(+)	RAI1
ATF5(+)	FOXK2
ATF5(+)	PRELID3A
ATF5(+)	ARL8B
ATF5(+)	MCMBP
ATF5(+)	SGMS1
ATF5(+)	REEP3
ATF5(+)	GSPT1
ATF5(+)	RBBP6
ATF5(+)	SMURF1
ATF5(+)	FAXC
ATF5(+)	ATP7A
ATF5(+)	ZFX
BCL6(+)	BCL6
BCL6(+)	HMGCS2
BCL6(+)	NABP2
BCL6(+)	ZBTB26
BCL6(+)	SNAPC1
BCL6(+)	SERINC1
BCL6(+)	FRMD4A
BCL6(+)	SH2B3
BCL6(+)	MEF2A
BCL6(+)	DTNBP1
BCL6(+)	ANGPT2
BCL6(+)	CD63
BCL6(+)	MT2A
BCL6(+)	PGPEP1L
BCL6(+)	ENOX2
BHLHA15(+)	APOD
BHLHA15(+)	PLXNC1
BHLHA15(+)	WIF1
BHLHA15(+)	MDGA2
BHLHA15(+)	DENND1B
BHLHA15(+)	MBD1
BHLHA15(+)	ERC2
BHLHA15(+)	TMEM8B
BHLHA15(+)	BHLHA15
CEBPB(+)	DSCAM
CEBPB(+)	GRIK1
CEBPB(+)	XRN1
CEBPB(+)	SERP1
CEBPB(+)	IFFO2
CEBPB(+)	NXPH2
CEBPB(+)	PINK1
CEBPB(+)	HOXA3
CEBPB(+)	AMPH
CEBPB(+)	FAM3C
CEBPB(+)	PRKAA2
CEBPB(+)	RAMP1
CEBPB(+)	LPCAT3
CEBPB(+)	GTPBP1
CEBPB(+)	ALPK1
CEBPB(+)	ANXA5
CEBPB(+)	CNTFR
CEBPB(+)	TCERG1
CEBPB(+)	ANXA6
CEBPB(+)	ELL
CEBPB(+)	TYK2
CEBPB(+)	FAM178B
CEBPB(+)	THUMPD2
CEBPB(+)	TRIM54
CEBPB(+)	GNB5
CEBPB(+)	PMEPA1
CEBPB(+)	VIM
CEBPB(+)	KIF7
CEBPB(+)	ZNF710
CEBPB(+)	SLC25A21
CEBPB(+)	ZNF404
CEBPB(+)	NLGN2
CEBPB(+)	RYBP
CEBPB(+)	COL17A1
CEBPB(+)	KCNQ1
CEBPB(+)	ASL
CEBPB(+)	LUC7L2
CEBPB(+)	SNRPF
CEBPB(+)	CLEC2D
CEBPB(+)	CEBPB
CEBPB(+)	MMGT1
CEBPG(+)	NDUFA10
CEBPG(+)	KLHL30
CEBPG(+)	PLA2G6
CEBPG(+)	ARL1
CEBPG(+)	DCUN1D4
CEBPG(+)	NEK1
CEBPG(+)	SPTBN5
CEBPG(+)	DUOX1
CEBPG(+)	USP8
CEBPG(+)	CLDN10
CEBPG(+)	PTPN1
CEBPG(+)	NTSR1
CEBPG(+)	CDK7
CEBPG(+)	TPCN1
CEBPG(+)	NTRK3
CEBPG(+)	ADAMTSL3
CEBPG(+)	CEBPG
CEBPG(+)	FBXL2
CEBPG(+)	CASP7
CEBPG(+)	SLC29A3
CEBPG(+)	CHRM2
CEBPG(+)	CPAMD8
CEBPG(+)	IRS2
CEBPG(+)	GRID1
CEBPG(+)	TIMM23
CEBPG(+)	PGK1
CEBPG(+)	NHSL2
CEBPG(+)	CNKSR2
CHURC1(+)	NRIP1
CHURC1(+)	IFNAR2
CHURC1(+)	PCOLCE2
CHURC1(+)	ZMAT3
CHURC1(+)	LRCH3
CHURC1(+)	UBE2E3
CHURC1(+)	FAM76A
CHURC1(+)	CHN1
CHURC1(+)	GPD2
CHURC1(+)	SLC40A1
CHURC1(+)	UBR4
CHURC1(+)	YTHDF2
CHURC1(+)	NCAPG2
CHURC1(+)	MAGI2
CHURC1(+)	AGAP3
CHURC1(+)	CADPS2
CHURC1(+)	HENMT1
CHURC1(+)	DPYD
CHURC1(+)	COL24A1
CHURC1(+)	ABCD3
CHURC1(+)	STYK1
CHURC1(+)	ZC3H7B
CHURC1(+)	SSPN
CHURC1(+)	KIF21A
CHURC1(+)	ATF7
CHURC1(+)	CPNE8
CHURC1(+)	HERC3
CHURC1(+)	MTHFD2L
CHURC1(+)	CEP135
CHURC1(+)	PRR16
CHURC1(+)	HTR4
CHURC1(+)	ATG10
CHURC1(+)	CRIM1
CHURC1(+)	SPTAN1
CHURC1(+)	DMXL2
CHURC1(+)	NAA30
CHURC1(+)	FEM1C
CHURC1(+)	FRMD6
CHURC1(+)	UACA
CHURC1(+)	PDE8B
CHURC1(+)	LMBRD1
CHURC1(+)	STAU2
CHURC1(+)	NSMAF
CHURC1(+)	SLC35F1
CHURC1(+)	FAM184A
CHURC1(+)	MTHFD1L
CHURC1(+)	INTS6
CHURC1(+)	ITIH5
CHURC1(+)	RAI14
CHURC1(+)	CAMKK2
CHURC1(+)	RNF150
CHURC1(+)	PRKD1
CHURC1(+)	CDH11
CHURC1(+)	ZC3H4
CHURC1(+)	ZFHX3
CHURC1(+)	DLG4
CHURC1(+)	CYTH1
CHURC1(+)	VEZF1
CHURC1(+)	STAT5B
CHURC1(+)	HSF5
CHURC1(+)	PPM1E
CHURC1(+)	SETBP1
CHURC1(+)	CDH7
CHURC1(+)	STAC
CHURC1(+)	ARL3
CHURC1(+)	ABLIM1
CHURC1(+)	RAB11FIP2
CHURC1(+)	MAPK14
CHURC1(+)	GSTA4
CHURC1(+)	FARS2
CHURC1(+)	LGALS8
CHURC1(+)	CACNG3
CHURC1(+)	PPP1R2
CHURC1(+)	PFN2
CHURC1(+)	PRUNE2
CHURC1(+)	NEBL
CHURC1(+)	ATP2B4
CHURC1(+)	ATXN3
CHURC1(+)	BCOR
CHURC1(+)	CLCN4
CTCF(+)	KPNA4
CTCF(+)	PAG1
CTCF(+)	RGS17
CTCF(+)	XPR1
CTCF(+)	ITGA2
CTCF(+)	PTPN2
CTCF(+)	EDA
DBP(+)	BACE2
DBP(+)	EPHA6
DBP(+)	DPP6
DBP(+)	AMPH
DBP(+)	LMX1A
DBP(+)	ATP1A4
DBP(+)	ATN1
DBP(+)	CNTN1
DBP(+)	SH3RF1
DBP(+)	PTPDC1
DBP(+)	PDIA6
DBP(+)	SMAD3
DBP(+)	CNGB3
DBP(+)	CNKSR3
DBP(+)	TPD52L1
DBP(+)	GPC5
DBP(+)	ARRB1
DBP(+)	DLGAP1
DBP(+)	NRXN2
DBP(+)	RNF144B
DBP(+)	CD2AP
DBP(+)	UBE2I
DBP(+)	HS6ST3
DBP(+)	RBM17
DBP(+)	GRIA4
DBP(+)	VWA1
DBP(+)	PLA2G16
DMRT1(+)	RNF13
DMRT1(+)	CCDC50
DMRT1(+)	PHTF2
DMRT1(+)	USP15
DMRT1(+)	ENTHD1
DMRT1(+)	CACNA1I
DMRT1(+)	BST1
DMRT1(+)	DENND4C
DMRT1(+)	DMRT1
DMRT1(+)	DDX46
DMRT1(+)	ARRDC3
DMRT1(+)	PKM
DMRT1(+)	FRMD6
DMRT1(+)	UACA
DMRT1(+)	PYGL
DMRT1(+)	FAM91A1
DMRT1(+)	AGO2
DMRT1(+)	PTDSS1
DMRT1(+)	SDCBP
DMRT1(+)	EMC2
DMRT1(+)	KLHL32
DMRT1(+)	PMEPA1
DMRT1(+)	CPNE1
DMRT1(+)	ADNP
DMRT1(+)	SETD1B
DMRT1(+)	PPP1R12C
DMRT1(+)	DOK6
DMRT1(+)	ADNP2
DMRT1(+)	CDH20
DMRT1(+)	ARIH2
DMRT1(+)	GLRX3
DMRT1(+)	CPT1A
DMRT1(+)	KMT5B
DMRT1(+)	IRF4
DMRT1(+)	FAM43A
DMRT1(+)	UBE2D1
DMRT1(+)	TXLNG
DRGX(+)	CRYBG3
DRGX(+)	HOXA10
DRGX(+)	OSBPL8
DRGX(+)	AP1AR
DRGX(+)	LIN54
DRGX(+)	VCP
DRGX(+)	EHMT1
DRGX(+)	EML4
DRGX(+)	RMDN2
DRGX(+)	ZFP36L2
DRGX(+)	MAPK1IP1L
DRGX(+)	LYN
DRGX(+)	FAM20B
DRGX(+)	RILPL1
DRGX(+)	OTUD4
DRGX(+)	IST1
DRGX(+)	PRPF8
DRGX(+)	ERC2
DRGX(+)	ECHS1
DRGX(+)	VCL
DRGX(+)	DRGX
DRGX(+)	ZC3H7A
DRGX(+)	ATF7IP2
DRGX(+)	IRS1
DRGX(+)	FAM169B
DRGX(+)	NUP62CL
E2F1(+)	CASP8
E2F1(+)	BCAR3
E2F1(+)	GRXCR1
E2F1(+)	PI4K2B
E2F1(+)	ADI1
E2F1(+)	CNTRL
E2F1(+)	SLF1
E2F1(+)	AP4E1
E2F1(+)	FAM91A1
E2F1(+)	CD164
E2F1(+)	DIAPH3
E2F1(+)	EIF4G2
E2F1(+)	CAMKK2
E2F1(+)	SDK2
E2F1(+)	CCDC47
E2F1(+)	EIF4A1
E2F1(+)	ADAMTS9
E2F1(+)	NUPR1
E2F1(+)	LRPPRC
E2F1(+)	EIF5A
E2F2(+)	KHDRBS1
E2F2(+)	SGO2
E2F2(+)	DNER
E2F2(+)	RIF1
E2F2(+)	GALNT13
E2F2(+)	LUZP1
E2F2(+)	EZH2
E2F2(+)	AGK
E2F2(+)	PKN2
E2F2(+)	PHTF1
E2F2(+)	CNN3
E2F2(+)	GABARAPL1
E2F2(+)	ZNF518B
E2F2(+)	PRSS12
E2F2(+)	ARAP2
E2F2(+)	PRDM5
E2F2(+)	LCORL
E2F2(+)	GRPEL1
E2F2(+)	ACO1
E2F2(+)	GNAQ
E2F2(+)	CCDC171
E2F2(+)	FANCC
E2F2(+)	PTGR1
E2F2(+)	ERAP1
E2F2(+)	CDHR2
E2F2(+)	CCDC88A
E2F2(+)	PLEKHH2
E2F2(+)	PBX3
E2F2(+)	ETAA1
E2F2(+)	KIF23
E2F2(+)	PGGT1B
E2F2(+)	RAD51
E2F2(+)	SPAG1
E2F2(+)	ZC2HC1A
E2F2(+)	FBXO5
E2F2(+)	RNASEH2B
E2F2(+)	DIAPH3
E2F2(+)	RBL1
E2F2(+)	ZEB1
E2F2(+)	TPX2
E2F2(+)	PITRM1
E2F2(+)	ASXL1
E2F2(+)	RNF141
E2F2(+)	RAB39A
E2F2(+)	FCHO2
E2F2(+)	JADE1
E2F2(+)	RNF175
E2F2(+)	CIT
E2F2(+)	TJP1
E2F2(+)	NOVA1
E2F2(+)	PEAK1
E2F2(+)	MPHOSPH10
E2F2(+)	MBTPS1
E2F2(+)	SHCBP1
E2F2(+)	LIG1
E2F2(+)	SEH1L
E2F2(+)	TNFRSF11A
E2F2(+)	ULK4
E2F2(+)	SLK
E2F2(+)	E2F8
E2F2(+)	ZNF318
E2F2(+)	TRIM27
E2F2(+)	CASP3
E2F2(+)	BARD1
E2F2(+)	S100PBP
E2F2(+)	HMGB2
E2F2(+)	RANBP17
E2F2(+)	GRM5
E2F2(+)	MORF4L2
E2F2(+)	PFKFB1
E2F3(+)	RASA2
E2F3(+)	RNF13
E2F3(+)	GABPA
E2F3(+)	ZBTB21
E2F3(+)	KPNA1
E2F3(+)	MBD5
E2F3(+)	SPOPL
E2F3(+)	DIS3L2
E2F3(+)	ORC4
E2F3(+)	FMNL2
E2F3(+)	TAX1BP1
E2F3(+)	IQUB
E2F3(+)	OMA1
E2F3(+)	LEPR
E2F3(+)	CEP83
E2F3(+)	TCP11L2
E2F3(+)	BAZ2A
E2F3(+)	CCNG2
E2F3(+)	SH3BP2
E2F3(+)	PCGF3
E2F3(+)	BMPR1B
E2F3(+)	SGMS2
E2F3(+)	PTPN13
E2F3(+)	CDKL2
E2F3(+)	CPEB2
E2F3(+)	PPP3CA
E2F3(+)	NFIB
E2F3(+)	NAA35
E2F3(+)	ABCA1
E2F3(+)	PAM
E2F3(+)	VCAN
E2F3(+)	CCDC88A
E2F3(+)	TDRD15
E2F3(+)	MAPKAP1
E2F3(+)	DAAM1
E2F3(+)	TRIQK
E2F3(+)	ZFHX4
E2F3(+)	GRHL2
E2F3(+)	PDE10A
E2F3(+)	LATS1
E2F3(+)	TRIM13
E2F3(+)	KATNAL1
E2F3(+)	RAP2A
E2F3(+)	SFMBT2
E2F3(+)	PRKCQ
E2F3(+)	SVIL
E2F3(+)	NCOA6
E2F3(+)	B4GALT5
E2F3(+)	QSER1
E2F3(+)	HIPK3
E2F3(+)	COLGALT2
E2F3(+)	GPBP1
E2F3(+)	NIPBL
E2F3(+)	SLC38A9
E2F3(+)	ENC1
E2F3(+)	BBS12
E2F3(+)	PDGFC
E2F3(+)	CLIP1
E2F3(+)	PRKAR1A
E2F3(+)	CANT1
E2F3(+)	VEZF1
E2F3(+)	STAT5B
E2F3(+)	APCDD1
E2F3(+)	MAPRE2
E2F3(+)	TM9SF3
E2F3(+)	SOX4
E2F3(+)	SUPT3H
E2F3(+)	BMPR1A
E2F3(+)	USP42
E2F3(+)	SMURF1
E2F3(+)	SERPINI1
E2F3(+)	PFN2
E2F3(+)	SPATS2
E2F3(+)	OTX2
E2F3(+)	PEX2
E2F3(+)	ARNTL
E2F3(+)	NUCKS1
E2F3(+)	ZBTB18
E2F3(+)	COL21A1
E2F3(+)	L3MBTL4
E2F3(+)	XIAP
E2F3(+)	MSL3
E2F7(+)	PKP4
E2F7(+)	FKBP9
E2F7(+)	UMAD1
E2F7(+)	VTCN1
E2F7(+)	DLK1
E2F7(+)	ZNF470
E2F7(+)	WAPL
E2F8(+)	SGO1
E2F8(+)	TRIM59
E2F8(+)	HUNK
E2F8(+)	PHLDB2
E2F8(+)	MSL2
E2F8(+)	SMC4
E2F8(+)	MLF1
E2F8(+)	GART
E2F8(+)	RFC4
E2F8(+)	IFT80
E2F8(+)	MRPS22
E2F8(+)	OXNAD1
E2F8(+)	IFFO2
E2F8(+)	ZNF804A
E2F8(+)	PPIG
E2F8(+)	SGO2
E2F8(+)	SLC39A10
E2F8(+)	PDE11A
E2F8(+)	RPA2
E2F8(+)	SCN9A
E2F8(+)	HIBCH
E2F8(+)	STMN1
E2F8(+)	EPC2
E2F8(+)	ZNRF2
E2F8(+)	WASL
E2F8(+)	CCDC126
E2F8(+)	KBTBD2
E2F8(+)	GNG11
E2F8(+)	MET
E2F8(+)	DEPDC1
E2F8(+)	S100A10
E2F8(+)	NUF2
E2F8(+)	KIF2C
E2F8(+)	CLSPN
E2F8(+)	RPAP3
E2F8(+)	CACNB3
E2F8(+)	PRICKLE1
E2F8(+)	MEI1
E2F8(+)	SMARCD1
E2F8(+)	MYH9
E2F8(+)	PTPRR
E2F8(+)	ITGA7
E2F8(+)	NEDD1
E2F8(+)	STPG2
E2F8(+)	CENPE
E2F8(+)	PRDM5
E2F8(+)	STK32B
E2F8(+)	ENOPH1
E2F8(+)	SORBS3
E2F8(+)	SMC2
E2F8(+)	PLPPR1
E2F8(+)	NFIB
E2F8(+)	KCTD9
E2F8(+)	TRAF1
E2F8(+)	FANCC
E2F8(+)	PURA
E2F8(+)	PWWP2A
E2F8(+)	LMNB1
E2F8(+)	TYK2
E2F8(+)	ZNF699
E2F8(+)	CDC42EP3
E2F8(+)	CCDC88A
E2F8(+)	BUB1
E2F8(+)	NOL10
E2F8(+)	EHBP1
E2F8(+)	CDKN3
E2F8(+)	SV2C
E2F8(+)	SECISBP2L
E2F8(+)	DLGAP5
E2F8(+)	FBN1
E2F8(+)	CLPX
E2F8(+)	TP53INP1
E2F8(+)	SDC2
E2F8(+)	ATAD2
E2F8(+)	DPYS
E2F8(+)	TTK
E2F8(+)	RPS6KA2
E2F8(+)	SMOC2
E2F8(+)	AHI1
E2F8(+)	FBXO5
E2F8(+)	TRPC4
E2F8(+)	VPS36
E2F8(+)	KLF12
E2F8(+)	AKAP11
E2F8(+)	SETDB2
E2F8(+)	RNASEH2B
E2F8(+)	KPNA3
E2F8(+)	DIAPH3
E2F8(+)	COL4A1
E2F8(+)	RBL1
E2F8(+)	MCM8
E2F8(+)	PCNA
E2F8(+)	NELFCD
E2F8(+)	TPX2
E2F8(+)	FCHSD2
E2F8(+)	TRPC6
E2F8(+)	JRKL
E2F8(+)	CD82
E2F8(+)	ARCN1
E2F8(+)	ASPM
E2F8(+)	KIF14
E2F8(+)	CEP170
E2F8(+)	NEURL1B
E2F8(+)	CENPH
E2F8(+)	PRKAA1
E2F8(+)	KNTC1
E2F8(+)	JADE1
E2F8(+)	MND1
E2F8(+)	PGRMC2
E2F8(+)	PLK4
E2F8(+)	CIT
E2F8(+)	PRC1
E2F8(+)	UBR7
E2F8(+)	VRK1
E2F8(+)	MIS18BP1
E2F8(+)	G2E3
E2F8(+)	FAM177A1
E2F8(+)	MED25
E2F8(+)	CNEP1R1
E2F8(+)	ZFP36
E2F8(+)	UBE2S
E2F8(+)	CENPT
E2F8(+)	CDC6
E2F8(+)	BPTF
E2F8(+)	TRIM37
E2F8(+)	BRIP1
E2F8(+)	ZNF624
E2F8(+)	CEP112
E2F8(+)	THOC1
E2F8(+)	MAGI1
E2F8(+)	KIF15
E2F8(+)	RHOA
E2F8(+)	KIF20B
E2F8(+)	TSSC4
E2F8(+)	EEF1G
E2F8(+)	E2F8
E2F8(+)	LRFN2
E2F8(+)	TFEB
E2F8(+)	DEK
E2F8(+)	FAM234A
E2F8(+)	TRA2B
E2F8(+)	BARD1
E2F8(+)	S100PBP
E2F8(+)	LMO4
E2F8(+)	HIBADH
E2F8(+)	POU6F2
E2F8(+)	PTMS
E2F8(+)	ZGRF1
E2F8(+)	ASF1B
E2F8(+)	PTP4A1
E2F8(+)	STRBP
E2F8(+)	LSM6
E2F8(+)	SKA2
E2F8(+)	BECN1
E2F8(+)	RANBP17
E2F8(+)	PRIM2
E2F8(+)	CCHCR1
E2F8(+)	ITPRIPL2
E2F8(+)	MKI67
E2F8(+)	CD151
E2F8(+)	TRPC5
E2F8(+)	DACH2
E2F8(+)	MTMR8
E2F8(+)	USP9X
E2F8(+)	ATP6AP2
E2F8(+)	SCML2
E2F8(+)	RBMX
ELF1(+)	PLOD2
ELF1(+)	ATP1A4
ELF1(+)	KIAA1958
ELF1(+)	SPAG1
ELF1(+)	XPO4
ELF1(+)	DNM3
ELF1(+)	AKT3
ELF1(+)	SCOC
ELF1(+)	IL15
ELF1(+)	GAA
ELF1(+)	RAP1GAP2
ELF1(+)	CTNNB1
ELF1(+)	CCDC172
ELF1(+)	NAV2
ELF1(+)	ATL3
ELF1(+)	PPARD
ELF1(+)	CLIC5
ELF1(+)	PEA15
ELF1(+)	SLC6A9
ELF1(+)	TMEM185A
ELF1(+)	TMEM164
ELF4(+)	RAB3GAP1
ELF4(+)	LRRFIP1
ELF4(+)	PAIP2
ELF4(+)	SESN3
ELF4(+)	MN1
ELF4(+)	RNF157
ELF4(+)	SOX4
ELF4(+)	ZNF451
ELF4(+)	PDE6B
ELF4(+)	GMCL1
ELK1(+)	ARHGAP29
ELK1(+)	OMA1
ELK1(+)	TTF2
ELK1(+)	PKM
ELK1(+)	ATP9A
ELK1(+)	RDX
ELK1(+)	CLIP1
ELK1(+)	ZBTB7C
ELK1(+)	HECTD4
ELK1(+)	ELK1
ELK3(+)	DYRK1A
ELK3(+)	MCM6
ELK3(+)	CROT
ELK3(+)	SORT1
ELK3(+)	ATG4B
ELK3(+)	LRIG2
ELK3(+)	DCAF6
ELK3(+)	DESI1
ELK3(+)	WDR19
ELK3(+)	CETN3
ELK3(+)	CA13
ELK3(+)	SERTM1
ELK3(+)	GGACT
ELK3(+)	BACE1
ELK3(+)	ANGEL2
ELK3(+)	SUB1
ELK3(+)	MLXIP
ELK3(+)	DNAJA4
ELK3(+)	ZNF570
ELK3(+)	MAF
ELK3(+)	DHX34
ELK3(+)	CTIF
ELK3(+)	NHLRC2
ELK3(+)	TNKS2
ELK3(+)	CAPN1
ELK3(+)	KDM1B
ELK3(+)	FUT10
ELK3(+)	UNC5B
ELK3(+)	HMGN3
ELK3(+)	DFFA
ELK3(+)	RTN3
ERF(+)	DNAJC10
ERF(+)	CHRNA1
ERF(+)	PTP4A2
ERF(+)	BCL2L13
ERF(+)	RPL3
ERF(+)	CORIN
ERF(+)	PRDM8
ERF(+)	DKK2
ERF(+)	TSTD2
ERF(+)	RASGRF2
ERF(+)	PRKCE
ERF(+)	ANKRD23
ERF(+)	FBLN7
ERF(+)	ASXL2
ERF(+)	MEIS1
ERF(+)	MDGA2
ERF(+)	EMC7
ERF(+)	DACT1
ERF(+)	FBXO32
ERF(+)	OGFRL1
ERF(+)	WDFY2
ERF(+)	ABHD12
ERF(+)	ARRB1
ERF(+)	MICAL2
ERF(+)	HSPB8
ERF(+)	OPA3
ERF(+)	ERF
ERF(+)	EPS8L1
ERF(+)	CBFA2T3
ERF(+)	PECAM1
ERF(+)	RTTN
ERF(+)	MAPK4
ERF(+)	FECH
ERF(+)	NKTR
ERF(+)	PCDH15
ERF(+)	PITPNM1
ERF(+)	RING1
ERF(+)	ZNF451
ERF(+)	SPCS3
ERF(+)	NCL
ERF(+)	ATP11A
ERF(+)	HECTD4
ERF(+)	EMD
ERF(+)	FHL1
ERG(+)	ERG
ERG(+)	ST3GAL6
ERG(+)	PCBP3
ERG(+)	FSTL1
ERG(+)	CXADR
ERG(+)	IFT80
ERG(+)	METAP1D
ERG(+)	SZRD1
ERG(+)	ARMC9
ERG(+)	DIS3L2
ERG(+)	JAZF1
ERG(+)	ZNF786
ERG(+)	VPS50
ERG(+)	DMTF1
ERG(+)	TMEM168
ERG(+)	NOM1
ERG(+)	TMEM106B
ERG(+)	GRB10
ERG(+)	MKLN1
ERG(+)	FOXP2
ERG(+)	NAPEPLD
ERG(+)	ANKIB1
ERG(+)	PEX19
ERG(+)	PTPN22
ERG(+)	TADA1
ERG(+)	FHL3
ERG(+)	OTUD7B
ERG(+)	DPH5
ERG(+)	HOOK1
ERG(+)	PPM1H
ERG(+)	LRP6
ERG(+)	MIEF1
ERG(+)	SHANK3
ERG(+)	NDUFA12
ERG(+)	TMTC2
ERG(+)	NEDD1
ERG(+)	PEX26
ERG(+)	WDR19
ERG(+)	BANK1
ERG(+)	GRID2
ERG(+)	HPF1
ERG(+)	KIAA1958
ERG(+)	RNF38
ERG(+)	SLC25A46
ERG(+)	RBM27
ERG(+)	FZR1
ERG(+)	FBXL17
ERG(+)	GBGT1
ERG(+)	ZC3H8
ERG(+)	SNAPC4
ERG(+)	MSH6
ERG(+)	NRXN1
ERG(+)	SUCLG1
ERG(+)	TPRKB
ERG(+)	CLIP4
ERG(+)	INO80
ERG(+)	THSD4
ERG(+)	HAUS4
ERG(+)	GALK2
ERG(+)	FAM91A1
ERG(+)	GLI4
ERG(+)	STMN2
ERG(+)	TRIM55
ERG(+)	JPH1
ERG(+)	LRRCC1
ERG(+)	ASPH
ERG(+)	IPCEF1
ERG(+)	USP45
ERG(+)	ABRACL
ERG(+)	GRIK2
ERG(+)	UGGT2
ERG(+)	LACC1
ERG(+)	EPC1
ERG(+)	FOXA2
ERG(+)	PRNP
ERG(+)	SLC23A2
ERG(+)	CREM
ERG(+)	SNPH
ERG(+)	FCHSD2
ERG(+)	C2CD3
ERG(+)	KBTBD3
ERG(+)	SIK2
ERG(+)	PAFAH1B2
ERG(+)	EIF4G2
ERG(+)	TMEM9B
ERG(+)	HIPK3
ERG(+)	ARHGAP42
ERG(+)	THAP3
ERG(+)	TNR
ERG(+)	EIF2D
ERG(+)	MIA3
ERG(+)	KIF26B
ERG(+)	SRD5A1
ERG(+)	NNT
ERG(+)	NDUFS4
ERG(+)	SMAD1
ERG(+)	ZNRF3
ERG(+)	FHDC1
ERG(+)	SART3
ERG(+)	CAMKK2
ERG(+)	PGRMC2
ERG(+)	STX2
ERG(+)	BRMS1L
ERG(+)	MCEE
ERG(+)	URI1
ERG(+)	PPP1R12C
ERG(+)	ZNF423
ERG(+)	TOB1
ERG(+)	SLC16A3
ERG(+)	PER1
ERG(+)	MSI2
ERG(+)	HDAC5
ERG(+)	RABEP1
ERG(+)	NTN1
ERG(+)	PPM1E
ERG(+)	CEP112
ERG(+)	TNFRSF11A
ERG(+)	PLXND1
ERG(+)	RPL32
ERG(+)	TGFBR2
ERG(+)	SLC16A12
ERG(+)	SGMS1
ERG(+)	PRDM10
ERG(+)	HSP90AB1
ERG(+)	TFAP2A
ERG(+)	PPP1R11
ERG(+)	CAGE1
ERG(+)	CDYL
ERG(+)	ZDHHC2
ERG(+)	PRIMPOL
ERG(+)	MFHAS1
ERG(+)	CTF1
ERG(+)	CNTNAP2
ERG(+)	CD63
ERG(+)	ANKS1B
ERG(+)	ZNF77
ERG(+)	GNPDA1
ERG(+)	KIF25
ERG(+)	LAMP1
ERG(+)	VPS13B
ERG(+)	BSX
ERG(+)	ABHD18
ERG(+)	ZNF664
ERG(+)	PEBP1
ERG(+)	ACKR2
ERG(+)	CDR2
ERG(+)	GRID1
ERG(+)	TMEM185A
ERG(+)	DKC1
ERG(+)	LRCH2
ERG(+)	BRWD3
ERG(+)	MAGED1
ERG(+)	KLF8
ERG(+)	KLHL15
ERG(+)	EIF2S3
ERG(+)	EIF1AX
ESRRB(+)	NEMP2
ESRRB(+)	SMARCAD1
ESRRB(+)	CPEB2
ESRRB(+)	SPESP1
ESRRB(+)	MYEF2
ESRRB(+)	SDCBP
ESRRB(+)	MAN1A1
ESRRB(+)	RNF217
ESRRB(+)	PCMT1
ESRRB(+)	KCNAB2
ESRRB(+)	DCLK2
ESRRB(+)	GOT2
ESRRB(+)	ARHGAP44
ESRRB(+)	NINJ2
ESRRB(+)	PTP4A1
ETS1(+)	CCNL1
ETS1(+)	ZBTB21
ETS1(+)	SUMO1
ETS1(+)	ASZ1
ETS1(+)	MALSU1
ETS1(+)	ASB1
ETS1(+)	AKIRIN1
ETS1(+)	NR4A1
ETS1(+)	LGR5
ETS1(+)	ACVR1B
ETS1(+)	EFCAB6
ETS1(+)	ESYT1
ETS1(+)	DAZAP2
ETS1(+)	NUP50
ETS1(+)	STIM2
ETS1(+)	KLHL8
ETS1(+)	CEP135
ETS1(+)	DCUN1D4
ETS1(+)	SYK
ETS1(+)	STX17
ETS1(+)	MLLT3
ETS1(+)	WHRN
ETS1(+)	ELL2
ETS1(+)	EVI5L
ETS1(+)	ZFP2
ETS1(+)	GIN1
ETS1(+)	ARHGEF18
ETS1(+)	SEMA6A
ETS1(+)	ABCA7
ETS1(+)	SIX3
ETS1(+)	SPTAN1
ETS1(+)	RAB1A
ETS1(+)	ACTR2
ETS1(+)	EIF2AK3
ETS1(+)	USP34
ETS1(+)	ACYP2
ETS1(+)	HS1BP3
ETS1(+)	FOXN3
ETS1(+)	MNS1
ETS1(+)	IRF9
ETS1(+)	RTF1
ETS1(+)	PTGR2
ETS1(+)	WDR41
ETS1(+)	ACTR10
ETS1(+)	SLA
ETS1(+)	TMEM70
ETS1(+)	ANKRD6
ETS1(+)	POLR1D
ETS1(+)	DNAJC3
ETS1(+)	EDEM2
ETS1(+)	ROMO1
ETS1(+)	CTNNBL1
ETS1(+)	TP53INP2
ETS1(+)	LRRC4C
ETS1(+)	PDHX
ETS1(+)	CD34
ETS1(+)	NADK2
ETS1(+)	FHDC1
ETS1(+)	BLM
ETS1(+)	TECPR2
ETS1(+)	ZNF574
ETS1(+)	NFKBIB
ETS1(+)	BCAR1
ETS1(+)	CACNA1G
ETS1(+)	PIGW
ETS1(+)	NOS2
ETS1(+)	MED1
ETS1(+)	RHBDL3
ETS1(+)	MOCOS
ETS1(+)	VPS4B
ETS1(+)	RTTN
ETS1(+)	TPGS2
ETS1(+)	XPC
ETS1(+)	CTNNB1
ETS1(+)	ZNF518A
ETS1(+)	ETS1
ETS1(+)	PRMT3
ETS1(+)	AAMDC
ETS1(+)	SYNGAP1
ETS1(+)	GOLGA7
ETS1(+)	RNF170
ETS1(+)	NGLY1
ETS1(+)	TRAF7
ETS1(+)	IQCE
ETS1(+)	RNF168
ETS1(+)	MFF
ETS1(+)	LHFPL3
ETS1(+)	HTT
ETS1(+)	MAL
ETS1(+)	FANCL
ETS1(+)	STRBP
ETS1(+)	SNRPB
ETS1(+)	EIF2S2
ETS1(+)	OXCT1
ETS1(+)	CYP4V2
ETS1(+)	RBM34
ETS1(+)	SYN1
ETS1(+)	GATA1
ETV1(+)	CRYBG3
ETV1(+)	PLSCR4
ETV1(+)	PCOLCE2
ETV1(+)	MRPL3
ETV1(+)	ZBTB40
ETV1(+)	SUMO1
ETV1(+)	RFTN2
ETV1(+)	CDC42
ETV1(+)	VWC2L
ETV1(+)	KANSL1L
ETV1(+)	TRAK2
ETV1(+)	ETV1
ETV1(+)	TTF2
ETV1(+)	DPH5
ETV1(+)	SYT10
ETV1(+)	SENP1
ETV1(+)	USO1
ETV1(+)	PGM2
ETV1(+)	ANK2
ETV1(+)	GRID2
ETV1(+)	TRMT10A
ETV1(+)	SGCB
ETV1(+)	BRINP1
ETV1(+)	CLCN3
ETV1(+)	SH3GL2
ETV1(+)	HNRNPA0
ETV1(+)	NRG2
ETV1(+)	SLF1
ETV1(+)	CSNK1G3
ETV1(+)	DIAPH1
ETV1(+)	NDFIP1
ETV1(+)	RTN4
ETV1(+)	PRKD3
ETV1(+)	SF3B6
ETV1(+)	AGBL5
ETV1(+)	NRXN1
ETV1(+)	VRK2
ETV1(+)	PPM1B
ETV1(+)	PELI1
ETV1(+)	YIPF4
ETV1(+)	MAPKAP1
ETV1(+)	TMED8
ETV1(+)	POLK
ETV1(+)	EIF2S1
ETV1(+)	ATG14
ETV1(+)	TTBK2
ETV1(+)	KTN1
ETV1(+)	PHF20L1
ETV1(+)	PLEKHF2
ETV1(+)	EMC2
ETV1(+)	SOD2
ETV1(+)	IBTK
ETV1(+)	AKAP12
ETV1(+)	USP45
ETV1(+)	PHF10
ETV1(+)	RFX6
ETV1(+)	SNAP91
ETV1(+)	REPS1
ETV1(+)	NUP58
ETV1(+)	ZNF335
ETV1(+)	CTR9
ETV1(+)	NUP98
ETV1(+)	USP28
ETV1(+)	NPAT
ETV1(+)	DNM3
ETV1(+)	MAP1B
ETV1(+)	MSMO1
ETV1(+)	ZNF592
ETV1(+)	MTMR10
ETV1(+)	TRIM28
ETV1(+)	ZCCHC14
ETV1(+)	CYLD
ETV1(+)	SNRPD1
ETV1(+)	HDHD2
ETV1(+)	LRIG1
ETV1(+)	KCTD6
ETV1(+)	SLC4A7
ETV1(+)	XPC
ETV1(+)	CCDC186
ETV1(+)	FLI1
ETV1(+)	ZKSCAN8
ETV1(+)	PPP1R2
ETV1(+)	TRA2B
ETV1(+)	ASNS
ETV1(+)	GPC6
ETV1(+)	YWHAZ
ETV1(+)	CADPS
ETV1(+)	ATAD1
ETV1(+)	SYTL2
ETV1(+)	ZBTB33
ETV3(+)	EIF4G1
ETV3(+)	PHLDB2
ETV3(+)	NBEAL1
ETV3(+)	WDR75
ETV3(+)	BIN1
ETV3(+)	OSGEPL1
ETV3(+)	EPHA1
ETV3(+)	COL1A2
ETV3(+)	CACHD1
ETV3(+)	ETV3
ETV3(+)	F11R
ETV3(+)	NUP210L
ETV3(+)	GIPC2
ETV3(+)	CLCN3
ETV3(+)	ACER1
ETV3(+)	QTRT1
ETV3(+)	ZNF333
ETV3(+)	THADA
ETV3(+)	BCL2L2
ETV3(+)	SMAD6
ETV3(+)	PDCD7
ETV3(+)	HEXA
ETV3(+)	NEMF
ETV3(+)	TMEM249
ETV3(+)	SRC
ETV3(+)	FAM171A1
ETV3(+)	CSE1L
ETV3(+)	CUBN
ETV3(+)	YTHDF1
ETV3(+)	PRR5L
ETV3(+)	POU2F3
ETV3(+)	TNR
ETV3(+)	EP400
ETV3(+)	ETFB
ETV3(+)	ADAT1
ETV3(+)	SULT2B1
ETV3(+)	RSPRY1
ETV3(+)	SRP68
ETV3(+)	ZRANB1
ETV3(+)	PCOLCE
ETV3(+)	TRAP1
ETV3(+)	ATG3
ETV3(+)	CCM2
ETV3(+)	GNG7
ETV3(+)	PRPF4
ETV3(+)	ANP32A
ETV3(+)	KCNS3
ETV3(+)	FAAP20
ETV3(+)	RNF2
ETV3(+)	ZNF280B
ETV3(+)	DUSP14
ETV3(+)	MAFK
ETV3(+)	WWC3
ETV4(+)	BTBD8
ETV4(+)	CLINT1
ETV4(+)	NDFIP2
ETV4(+)	SPATA13
ETV4(+)	ELP5
ETV4(+)	ETV4
ETV4(+)	KAT7
ETV4(+)	FAS
ETV4(+)	TMEM63B
ETV4(+)	UBE2L3
ETV4(+)	FHL1
ETV5(+)	CACNB4
ETV5(+)	PHC2
ETV5(+)	JAK1
ETV5(+)	HDLBP
ETV5(+)	ITGA5
ETV5(+)	PCGF3
ETV5(+)	ANXA10
ETV5(+)	PHF19
ETV5(+)	ELAVL2
ETV5(+)	MAN2A1
ETV5(+)	MAPK9
ETV5(+)	MEF2C
ETV5(+)	TMEM65
ETV5(+)	L3MBTL3
ETV5(+)	UCHL3
ETV5(+)	XPR1
ETV5(+)	HHIP
ETV5(+)	SMAD1
ETV5(+)	ETFA
ETV5(+)	STRADA
ETV5(+)	SLC47A1
ETV5(+)	DDIT4
ETV5(+)	GET4
ETV5(+)	MPC2
ETV5(+)	LRPPRC
ETV5(+)	XBP1
ETV5(+)	COX4I1
ETV5(+)	ADAM3A
ETV5(+)	ARMCX2
ETV5(+)	RAI2
ETV5(+)	ARHGAP6
ETV5(+)	XG
FIGLA(+)	TRPC1
FIGLA(+)	TRIP12
FIGLA(+)	CCDC91
FIGLA(+)	ZFYVE16
FIGLA(+)	TTF1
FIGLA(+)	RPL31
FIGLA(+)	STK4
FIGLA(+)	REXO2
FIGLA(+)	ZC3H12C
FIGLA(+)	GOLPH3
FIGLA(+)	PARP8
FIGLA(+)	HHIP
FIGLA(+)	THOC5
FIGLA(+)	RCN2
FIGLA(+)	VPS53
FIGLA(+)	NEDD9
FIGLA(+)	SCARB2
FIGLA(+)	FIGLA
FOS(+)	FOXP2
FOS(+)	PDS5A
FOS(+)	LPIN1
FOS(+)	CEP162
FOS(+)	NFATC2
FOS(+)	SLAMF1
FOXA2(+)	DPP10
FOXA2(+)	NOM1
FOXA2(+)	PPM1H
FOXA2(+)	SHANK3
FOXA2(+)	GRID2
FOXA2(+)	CREM
FOXA2(+)	MTR
FOXA2(+)	GNPDA1
FOXJ2(+)	TNIK
FOXJ2(+)	FOXJ2
FOXJ2(+)	TMEM161A
FOXJ2(+)	RNF121
FOXJ2(+)	KLHL21
FOXJ2(+)	KBTBD12
FOXJ2(+)	CDCP1
FOXJ2(+)	SFRP1
FOXJ2(+)	SRRM2
FOXJ2(+)	CUL4A
FOXJ2(+)	TAF5L
FOXM1(+)	SGO1
FOXM1(+)	RIF1
FOXM1(+)	NCAPG2
FOXM1(+)	UMAD1
FOXM1(+)	CDKN2C
FOXM1(+)	MEI1
FOXM1(+)	MYH9
FOXM1(+)	CCNG2
FOXM1(+)	STK32B
FOXM1(+)	RFX3
FOXM1(+)	LMNB1
FOXM1(+)	KIF23
FOXM1(+)	CDKN3
FOXM1(+)	GPR176
FOXM1(+)	DIAPH3
FOXM1(+)	NEURL1B
FOXM1(+)	KLHL2
FOXM1(+)	SMARCE1
FOXM1(+)	BRIP1
FOXM1(+)	SMAD4
FOXM1(+)	SMC3
FOXM1(+)	CEP295
FOXM1(+)	E2F8
FOXM1(+)	GNG4
FOXM1(+)	BARD1
FOXM1(+)	POLN
FOXM1(+)	SNRNP27
FOXO6(+)	PIK3CA
FOXO6(+)	CHAF1B
FOXO6(+)	HSPBAP1
FOXO6(+)	KIF5C
FOXO6(+)	YTHDF2
FOXO6(+)	OLA1
FOXO6(+)	TMEM50A
FOXO6(+)	KCNH2
FOXO6(+)	FOXO6
FOXO6(+)	ATF7IP
FOXO6(+)	PIP4K2C
FOXO6(+)	MEI1
FOXO6(+)	KLHL8
FOXO6(+)	ALAD
FOXO6(+)	LMNB1
FOXO6(+)	DMXL1
FOXO6(+)	WDR43
FOXO6(+)	NDRG2
FOXO6(+)	SRSF5
FOXO6(+)	MAP4K5
FOXO6(+)	ARG2
FOXO6(+)	ARID4A
FOXO6(+)	ARHGEF40
FOXO6(+)	MAPK6
FOXO6(+)	TP53INP1
FOXO6(+)	DAB2
FOXO6(+)	KNTC1
FOXO6(+)	TBC1D9
FOXO6(+)	TPCN1
FOXO6(+)	HEATR5A
FOXO6(+)	HEATR3
FOXO6(+)	DDX5
FOXO6(+)	SMC3
FOXO6(+)	MGMT
FOXO6(+)	PRIMPOL
FOXO6(+)	ADK
FOXO6(+)	AP3M1
FOXO6(+)	ARID4B
FOXO6(+)	AXIN1
FOXO6(+)	ATP6V0C
FOXO6(+)	PTMS
FOXO6(+)	PIGY
FOXO6(+)	CENPP
FOXO6(+)	SPIN1
FOXO6(+)	KLF5
FOXO6(+)	DNAJC5
FOXO6(+)	CSNK2A1
FOXO6(+)	NCR3LG1
FOXO6(+)	MAP1LC3B
FOXO6(+)	CELSR3
FOXO6(+)	FNTA
GABPA(+)	GABPA
GABPA(+)	ANKRD28
GABPA(+)	NFKBIZ
GABPA(+)	RFX3
GABPA(+)	HSF2
GABPA(+)	ELOVL5
GABPA(+)	RRN3
GABPA(+)	TAF7
GABPB1(+)	PLCL2
GABPB1(+)	YEATS2
GABPB1(+)	CRYBG3
GABPB1(+)	GRAMD1C
GABPB1(+)	IL1RAP
GABPB1(+)	RWDD2B
GABPB1(+)	MBNL1
GABPB1(+)	ATF2
GABPB1(+)	NR4A2
GABPB1(+)	INSIG2
GABPB1(+)	COBLL1
GABPB1(+)	KANSL1L
GABPB1(+)	DPY19L1
GABPB1(+)	AHCYL2
GABPB1(+)	KRIT1
GABPB1(+)	ELAVL4
GABPB1(+)	PDE4B
GABPB1(+)	HIPK1
GABPB1(+)	DNTTIP2
GABPB1(+)	GDAP2
GABPB1(+)	DCAF8
GABPB1(+)	SSX2IP
GABPB1(+)	PPP1R12A
GABPB1(+)	TRHDE
GABPB1(+)	STK38L
GABPB1(+)	SLC38A4
GABPB1(+)	SCAF11
GABPB1(+)	DNM1L
GABPB1(+)	PFKM
GABPB1(+)	CBX5
GABPB1(+)	RAP1B
GABPB1(+)	RELL1
GABPB1(+)	ADAMTS3
GABPB1(+)	UBE2K
GABPB1(+)	EXOC1
GABPB1(+)	FAM114A1
GABPB1(+)	SGCB
GABPB1(+)	GABRA2
GABPB1(+)	NUP54
GABPB1(+)	KANK1
GABPB1(+)	FANCC
GABPB1(+)	SH3YL1
GABPB1(+)	FBXO8
GABPB1(+)	PRR16
GABPB1(+)	EFNA5
GABPB1(+)	SMAD5
GABPB1(+)	RFESD
GABPB1(+)	RGMB
GABPB1(+)	PRRC1
GABPB1(+)	ROCK2
GABPB1(+)	RAB1A
GABPB1(+)	ACTR2
GABPB1(+)	RC3H2
GABPB1(+)	RALGPS1
GABPB1(+)	UGP2
GABPB1(+)	RMDN2
GABPB1(+)	FBXO11
GABPB1(+)	CNOT11
GABPB1(+)	GABPB1
GABPB1(+)	CTDSPL2
GABPB1(+)	NPTN
GABPB1(+)	ADCK5
GABPB1(+)	GDAP1
GABPB1(+)	STMN2
GABPB1(+)	MRAP2
GABPB1(+)	MAP3K7
GABPB1(+)	AIG1
GABPB1(+)	NCOA7
GABPB1(+)	SYNE1
GABPB1(+)	MYO6
GABPB1(+)	ARID1B
GABPB1(+)	FBXO30
GABPB1(+)	TRPC4
GABPB1(+)	TSC22D1
GABPB1(+)	TPP2
GABPB1(+)	AKAP11
GABPB1(+)	SOHLH2
GABPB1(+)	VWA8
GABPB1(+)	EFNB2
GABPB1(+)	NEK3
GABPB1(+)	TNFRSF19
GABPB1(+)	AKR1E2
GABPB1(+)	ZNF438
GABPB1(+)	TCFL5
GABPB1(+)	MKKS
GABPB1(+)	MPPED2
GABPB1(+)	TBCEL
GABPB1(+)	CKAP5
GABPB1(+)	RDX
GABPB1(+)	HIPK3
GABPB1(+)	ACBD3
GABPB1(+)	PTPN14
GABPB1(+)	NEK7
GABPB1(+)	RGL1
GABPB1(+)	SPEF2
GABPB1(+)	MIPOL1
GABPB1(+)	TJP1
GABPB1(+)	BAZ1A
GABPB1(+)	ARRDC4
GABPB1(+)	PRKAR1A
GABPB1(+)	ZNF18
GABPB1(+)	RHOT1
GABPB1(+)	PPM1E
GABPB1(+)	ZNF521
GABPB1(+)	ASXL3
GABPB1(+)	MBD2
GABPB1(+)	ARIH2
GABPB1(+)	INPP5F
GABPB1(+)	HECTD2
GABPB1(+)	PLCE1
GABPB1(+)	GTF2H1
GABPB1(+)	DUSP8
GABPB1(+)	VEGFA
GABPB1(+)	DNAH8
GABPB1(+)	AP3M1
GABPB1(+)	SLC16A9
GABPB1(+)	WASF2
GABPB1(+)	HFM1
GABPB1(+)	UBE2H
GABPB1(+)	KCNC2
GABPB1(+)	KLHL5
GABPB1(+)	PPAT
GABPB1(+)	GNG10
GABPB1(+)	MCHR2
GABPB1(+)	ANP32A
GABPB1(+)	YPEL5
GABPB1(+)	EIF2S2
GABPB1(+)	RNF2
GABPB1(+)	PELO
GABPB1(+)	OXCT1
GABPB1(+)	ARHGEF3
GABPB1(+)	ZNF75A
GABPB1(+)	NRBF2
GABPB1(+)	RLIM
GABPB1(+)	RGN
GABPB1(+)	PDK3
GABPB1(+)	CA5B
GABPB1(+)	AP1S2
GATA1(+)	ACVR2A
GATA1(+)	ASIC4
GATA1(+)	EYA3
GATA1(+)	AGBL3
GATA1(+)	BCL9
GATA1(+)	FGGY
GATA1(+)	ANO4
GATA1(+)	CSAD
GATA1(+)	PEBP4
GATA1(+)	PDLIM4
GATA1(+)	SNCAIP
GATA1(+)	FSTL4
GATA1(+)	USP39
GATA1(+)	RAB8B
GATA1(+)	CCNDBP1
GATA1(+)	RGS22
GATA1(+)	EPSTI1
GATA1(+)	PCIF1
GATA1(+)	ZNF341
GATA1(+)	CYTH2
GATA1(+)	BANP
GATA1(+)	SMPD3
GATA1(+)	MED24
GATA1(+)	SMC3
GATA1(+)	DNMBP
GATA1(+)	SLC25A28
GATA1(+)	ETS1
GATA1(+)	TBRG1
GATA1(+)	SF1
GATA1(+)	ERLIN2
GATA1(+)	UNKL
GATA1(+)	BCAS2
GATA1(+)	LHFPL3
GATA1(+)	CCDC162P
GATA1(+)	PLAGL2
GATA1(+)	GATA1
GATA1(+)	SH3KBP1
GATA2(+)	ZNF398
GATA2(+)	PLA2G6
GATA2(+)	MANBA
GATA2(+)	SMYD3
GATA2(+)	KDM2B
GATA2(+)	TBCD
GATA2(+)	GATA2
GATA2(+)	LDB3
GATA2(+)	EIF4H
GATA2(+)	TSC22D3
GATA2(+)	RGN
GATA4(+)	NCKAP1
GATA4(+)	EPHA4
GATA4(+)	ELK3
GATA4(+)	PARM1
GATA4(+)	RBM47
GATA4(+)	GATA4
GATA4(+)	SOCS5
GATA4(+)	RALGPS1
GATA4(+)	MAPKAP1
GATA4(+)	RNF111
GATA4(+)	SRSF12
GATA4(+)	LPGAT1
GATA4(+)	ADAMTS6
GATA4(+)	VPS35
GATA4(+)	GGNBP2
GATA4(+)	ONECUT2
GATA4(+)	RAB23
GATA4(+)	TOP2B
GATA4(+)	RHOBTB1
GATA4(+)	CTNNA3
GATA4(+)	ANKS1B
GATA4(+)	ZC3H14
GATA4(+)	BCL2L1
GATA4(+)	SMARCA5
GATA6(+)	NEK11
GATA6(+)	ERG
GATA6(+)	ST3GAL6
GATA6(+)	EPHB1
GATA6(+)	MECR
GATA6(+)	RAPGEF4
GATA6(+)	FSIP2
GATA6(+)	CHN1
GATA6(+)	BICD1
GATA6(+)	C1QTNF7
GATA6(+)	FRMPD1
GATA6(+)	PAX5
GATA6(+)	NFX1
GATA6(+)	EBF2
GATA6(+)	NR3C1
GATA6(+)	OLFM2
GATA6(+)	GEMIN5
GATA6(+)	EIF3H
GATA6(+)	EYA1
GATA6(+)	HBS1L
GATA6(+)	COL12A1
GATA6(+)	LRRC4C
GATA6(+)	ENAH
GATA6(+)	CTNND2
GATA6(+)	ALDH1A3
GATA6(+)	FSD2
GATA6(+)	CDH11
GATA6(+)	CHST8
GATA6(+)	TEAD2
GATA6(+)	PPM1E
GATA6(+)	ZBTB7C
GATA6(+)	GATA6
GATA6(+)	ULK4
GATA6(+)	SMCO4
GATA6(+)	LRRC3B
GATA6(+)	AP3M1
GATA6(+)	CIITA
GATA6(+)	ARPC1B
GATA6(+)	ZBED3
GATA6(+)	HS6ST3
GATA6(+)	DLAT
GATA6(+)	XIAP
GATA6(+)	BCOR
GATA6(+)	FRMPD4
GATAD1(+)	CGGBP1
GATAD1(+)	IGF2BP2
GATAD1(+)	NECAP2
GATAD1(+)	NFYC
GATAD1(+)	SEMA6C
GATAD1(+)	HMBOX1
GATAD1(+)	TCF3
GATAD1(+)	ADGRL1
GATAD1(+)	BCL2L11
GATAD1(+)	ARID4A
GATAD1(+)	MED6
GATAD1(+)	PLEKHF2
GATAD1(+)	PLEC
GATAD1(+)	TSNARE1
GATAD1(+)	L3MBTL3
GATAD1(+)	GRM1
GATAD1(+)	B4GALT5
GATAD1(+)	ESF1
GATAD1(+)	MRPL48
GATAD1(+)	NIM1K
GATAD1(+)	LRBA
GATAD1(+)	SLC28A1
GATAD1(+)	SCAPER
GATAD1(+)	NR2F2
GATAD1(+)	CHSY1
GATAD1(+)	ZCCHC14
GATAD1(+)	RRAS
GATAD1(+)	UBE2Z
GATAD1(+)	B9D1
GATAD1(+)	IP6K2
GATAD1(+)	IP6K1
GATAD1(+)	FAM234A
GATAD1(+)	GAS6
GATAD1(+)	TOP3B
GATAD1(+)	NLRP2
GCM2(+)	NREP
GCM2(+)	RBM23
GCM2(+)	DUSP1
GCM2(+)	CCNC
GFI1(+)	ST7
GFI1(+)	DENND5B
GFI1(+)	MAPK6
GFI1(+)	UBE2W
GFI1(+)	DENND1B
GFI1(+)	FAT1
GFI1(+)	ADK
GLI3(+)	SLC4A10
GLI3(+)	OSBPL8
GLI3(+)	CCNB2
GLI3(+)	DGKH
GLI3(+)	PLXDC2
GLI3(+)	APIP
GLI3(+)	FN3KRP
GLI3(+)	ZNF518A
GLI3(+)	RAB3IL1
GLI3(+)	ARHGEF10L
GLI3(+)	PCDHGA8
GLI3(+)	THNSL1
GLI3(+)	CHST3
GMEB1(+)	PROS1
GMEB1(+)	NCK1
GMEB1(+)	CMSS1
GMEB1(+)	CAPN7
GMEB1(+)	GMEB1
GMEB1(+)	CDK13
GMEB1(+)	CDC14A
GMEB1(+)	ZNF644
GMEB1(+)	RAB21
GMEB1(+)	USP15
GMEB1(+)	ZNF384
GMEB1(+)	SCAF11
GMEB1(+)	CDK17
GMEB1(+)	SYT10
GMEB1(+)	SYT1
GMEB1(+)	GUF1
GMEB1(+)	TBCK
GMEB1(+)	KLHL8
GMEB1(+)	SGMS2
GMEB1(+)	ISCA1
GMEB1(+)	PAPPA
GMEB1(+)	NCBP1
GMEB1(+)	CHMP5
GMEB1(+)	SH3BP5L
GMEB1(+)	TMCO6
GMEB1(+)	TYK2
GMEB1(+)	SGCD
GMEB1(+)	UBA52
GMEB1(+)	CHD1
GMEB1(+)	UBLCP1
GMEB1(+)	TBC1D8
GMEB1(+)	ASB3
GMEB1(+)	AGGF1
GMEB1(+)	ALKBH1
GMEB1(+)	APH1B
GMEB1(+)	E2F5
GMEB1(+)	ZC2HC1A
GMEB1(+)	PABPC1
GMEB1(+)	PLAGL1
GMEB1(+)	AHI1
GMEB1(+)	TNFSF11
GMEB1(+)	CLDN10
GMEB1(+)	MPHOSPH8
GMEB1(+)	ING1
GMEB1(+)	FAM217B
GMEB1(+)	CDC123
GMEB1(+)	HACD1
GMEB1(+)	AASDHPPT
GMEB1(+)	NDUFS3
GMEB1(+)	CDK7
GMEB1(+)	LRFN5
GMEB1(+)	BTBD7
GMEB1(+)	DICER1
GMEB1(+)	PPP1R12C
GMEB1(+)	ZFHX3
GMEB1(+)	TMEM147
GMEB1(+)	HLF
GMEB1(+)	WSB1
GMEB1(+)	VPS25
GMEB1(+)	MYH10
GMEB1(+)	USP22
GMEB1(+)	KSR1
GMEB1(+)	OSBPL1A
GMEB1(+)	ATP9B
GMEB1(+)	PARD6G
GMEB1(+)	RAF1
GMEB1(+)	NHLRC2
GMEB1(+)	TM9SF3
GMEB1(+)	CCDC186
GMEB1(+)	DEAF1
GMEB1(+)	ATG2A
GMEB1(+)	FADS3
GMEB1(+)	RCAN2
GMEB1(+)	CDC5L
GMEB1(+)	CD2AP
GMEB1(+)	DLGAP2
GMEB1(+)	PCM1
GMEB1(+)	MCPH1
GMEB1(+)	VSTM4
GMEB1(+)	BMS1
GMEB1(+)	ZC3H7A
GMEB1(+)	RAB11FIP3
GMEB1(+)	KIF22
GMEB1(+)	SLC25A36
GMEB1(+)	PLA2G2C
GMEB1(+)	PMF1
GMEB1(+)	SDHAF3
GMEB1(+)	PCDHGC3
GMEB1(+)	TMX1
GMEB1(+)	CHAMP1
GMEB1(+)	NDUFAF6
GMEB1(+)	PLS3
GMEB1(+)	RBM10
GMEB1(+)	TBC1D25
GMEB2(+)	GPR149
GMEB2(+)	AGAP3
GMEB2(+)	LRRFIP1
GMEB2(+)	ZZZ3
GMEB2(+)	NPAS1
GMEB2(+)	EHBP1L1
GMEB2(+)	RNF216
GMEB2(+)	GORASP1
GRHL1(+)	DIABLO
GRHL1(+)	ZFPM1
GRHL1(+)	TBL1X
HEY1(+)	EPS15
HEY1(+)	AGL
HEY1(+)	RARG
HEY1(+)	SORBS3
HEY1(+)	ZBTB5
HEY1(+)	PPP3CC
HEY1(+)	SNRPB2
HEY1(+)	B4GALT5
HEY1(+)	EDEM3
HEY1(+)	GRIA2
HEY1(+)	ROCK1
HEY1(+)	ITPR1
HEY1(+)	LRRFIP2
HEY1(+)	GRM4
HEY1(+)	USP7
HEY1(+)	CTNNA2
HEY1(+)	GUCY1A2
HEY1(+)	RPL6
HEYL(+)	ABCF3
HEYL(+)	FSTL4
HEYL(+)	DCTN4
HEYL(+)	KIAA2026
HEYL(+)	CEACAM1
HIC1(+)	SENP5
HIC1(+)	PLSCR4
HIC1(+)	NBEAL1
HIC1(+)	DNAJC10
HIC1(+)	PTPN4
HIC1(+)	ANKRD44
HIC1(+)	GULP1
HIC1(+)	PHTF2
HIC1(+)	ARNT
HIC1(+)	DOCK7
HIC1(+)	LEPR
HIC1(+)	ZMYM4
HIC1(+)	OLFML2B
HIC1(+)	PCBP2
HIC1(+)	RUFY3
HIC1(+)	SEC24B
HIC1(+)	KIF27
HIC1(+)	IDNK
HIC1(+)	RAB14
HIC1(+)	KCMF1
HIC1(+)	GSTZ1
HIC1(+)	GEM
HIC1(+)	ZNF704
HIC1(+)	SLA
HIC1(+)	MROH1
HIC1(+)	CNKSR3
HIC1(+)	ABRACL
HIC1(+)	ARFGEF3
HIC1(+)	FRY
HIC1(+)	NCOA5
HIC1(+)	ADNP
HIC1(+)	SIK2
HIC1(+)	CAMSAP2
HIC1(+)	CTNND2
HIC1(+)	EIF4ENIF1
HIC1(+)	MED13L
HIC1(+)	IDH3A
HIC1(+)	RCOR1
HIC1(+)	GNA13
HIC1(+)	MSI2
HIC1(+)	NXN
HIC1(+)	LDLRAD4
HIC1(+)	SACM1L
HIC1(+)	PPP6R3
HIC1(+)	TRIM27
HIC1(+)	AGA
HIC1(+)	EIF4EBP1
HIC1(+)	ANXA11
HIC1(+)	PALD1
HIC1(+)	RABGEF1
HIC1(+)	LUC7L2
HIC1(+)	KCNB2
HIC1(+)	USP10
HIC1(+)	SIAH1
HIC1(+)	HIC1
HIC1(+)	TVP23C
HIC1(+)	SOCS6
HIC1(+)	HNRNPF
HNF1B(+)	AOX1
HNF1B(+)	ORC4
HNF1B(+)	MRPL9
HNF1B(+)	JAK1
HNF1B(+)	ZFYVE9
HNF1B(+)	RPS26
HNF1B(+)	SGTA
HNF1B(+)	SRSF7
HNF1B(+)	SOD2
HNF1B(+)	EEF1AKMT1
HNF1B(+)	NUP98
HNF1B(+)	SYT14
HNF1B(+)	SHCBP1L
HNF1B(+)	TTC29
HNF1B(+)	SSH2
HNF1B(+)	HNF1B
HNF1B(+)	GABARAP
HNF1B(+)	ABR
HNF1B(+)	CNTN4
HNF1B(+)	SEC23IP
HNF1B(+)	ARHGAP15
HNF1B(+)	ZNF146
[truncated: 3,214 more rows]
